# Supplementary material for: Quantitative trait loci and candidate genes associated with freezing tolerance of winter triticale (× Triticosecale Wittmack)
Source: J Appl Genet. 2021 Sep 7;63(1):15–33. doi: 10.1007/s13353-021-00660-1 (PMC8755666; doi:10.1007/s13353-021-00660-1)
Supplement: Supplementary file 5 — Genetic map and segregations of markers in population ‘Hewo’ x ‘Magnat’. Number of cosegregating markers was given (in brackets) in the names of representing bin markers. Segregartions of redundant markers were not provided. Physical positions of merkers were obtained afret balstn of marker sequences on ChineseSpring wheat V1.0 (URGI: https://wheat-urgi.versailles.inra.fr/Seq-Repository/BLAST ) and Lo1 rye chromosomes (WheatOmics 1.0: http://202.194.139.32/blast/blast.html). (XLSX 244 KB) [file 13353_2021_660_MOESM5_ESM.xlsx]

## Sheet: Genotyp_2018
Table S1. Genetic map and segregations of markers in population 'Hewo' x 'Magnat'. Number of cosegregating markers was given (in brackets) in the names of representing bin markers. Segregartions of redundant markers were not provided. Physical positions of merkers were obtained afret balstn of marker sequences on ChineseSpring wheat V1.0 (URGI: https://wheat-urgi.versailles.inra.fr/Seq-Repository…
Marker order	Kosambi distance	Linkage group	Marker	Marker sequence	Physical position chromosome	Position_start	Position_end	Bin marker	HM_DH_1	HM_DH_2	HM_DH_3	HM_DH_4	HM_DH_5	HM_DH_6	HM_DH_7	HM_DH_8	HM_DH_9	HM_DH_10	HM_DH_11	HM_DH_12	HM_DH_13	HM_DH_14	HM_DH_15	HM_DH_16	HM_DH_17	HM_DH_18	HM_DH_19	HM_DH_20	HM_DH_21	HM_DH_22	HM_DH_23	HM_DH_24	HM_DH_25	HM_DH_26	HM_DH_27	HM_DH_28	HM_DH_29	HM_DH_30	HM_DH_31	HM_DH_32	HM_DH_33	HM_DH_34	HM_DH_35	HM_DH_36	HM_DH_37	HM_DH_38	HM_DH_39	HM_DH_40	HM_DH_41
1	0	1A	wPt-9752	tgcagaaaccaatcaatttgactatgttgatatgttggatcagtccaactgagctcacctCggccctgaattgcttctctccttgacatgcaccatcaagccttttcactgctatactagttgagtcatttaataccccctTgtatacagaaccaaaaccacctcctcctagcttttCtgagaagtttttagtagcacggactaaatccgtgaatctaaaggccataatccctccaccactaacttgattgccgtataaaggcagacaacaccatttgaatttcttcatccaaatcaataacaacaccatgatcattagtaacccaagaccagtaatggctcccgcagtaataactcccacatgcggttttcttttattttttctgaaacttaaatctt…	1A	7189683	7190349	wPt-9752	a	a	a	-	a	b	b	a	a	b	a	b	b	b	b	a	b	b	a	a	a	a	a	b	b	b	a	a	b	-	b	-	-	a	-	b	-	b	a	-	a
2	3.626	1A	wPt-8770	tgcagtggaacagatcaaggcgttgttaccaataaagtgttatacagaggctatttctttgctggaagagtttgaatctgatggtgaaatctcaaatgatatgatttcctttgtgcatgcacaacttggattcttattattctttgacttgcgctttgaggatgctgttaatcatttcttgctgtcggagactatgcaaccagcagaaatatttccaTtcatcatgcgggatcctaatcgttggtcagatCtggtatgGcAtCTtcctccattgttcAttttgaaattattgtatggagtatctgcaagAccccacttcatttgtttttaacttattcttgtgtatgacaaaactttatgattataaactttttaagattttattatgattcaattaat…	1A	7180084	7181108	wPt-8770(4)	a	a	a	a	a	b	b	a	a	b	a	b	b	b	b	a	b	b	a	a	a	a	a	b	b	b	a	a	b	b	b	b	b	b	b	b	b	b	a	b	a
6	19.341	1A	wPt-3560					wPt-3560	a	a	a	a	a	a	b	a	a	b	a	b	b	b	b	a	a	b	b	a	a	a	b	b	b	b	a	a	b	b	b	b	b	b	b	b	b	b	a	b	a
7	20.429	1A	wPt-8749					wPt-8749	a	a	a	a	a	a	b	a	a	b	a	b	b	b	b	a	a	b	b	a	a	a	b	-	b	b	a	-	b	b	b	b	b	b	-	-	-	-	a	b	a
8	21.059	1A	wPt-1862	tgcagtaaagtaagatctgccacccatgctgggaatccaatacctttataggagtttatttgtaaaactctagtgcaacatgaggtttaagagcatcaagcacattcctgtgctggtccagttcttcactgccatcatcgctccattcaagagataaatgtgtgagtttctctttatttccaagactgcatgctctagcgtcttgttcagttacatactgaagaccagcaagttttaattcaccaccaagatttaaatcccttagttctccaatagtactgcaatcaggactagaacccaccacaaagtatgttagggtctgca	1A	21078089	21077765	wPt-1862	a	a	a	a	a	a	b	a	a	b	a	b	b	b	b	a	a	b	b	a	a	a	b	b	b	b	a	a	b	-	b	b	b	b	b	b	b	b	a	b	a
10	21.516	1A	wPt-5776	tgcagatatagcttgtactgcacatgtgtaagacttacatgtatcagatgctttgaatgtggagaacagatctacattagctatctggattgagaacgctatcaacccctgatctacagaaggcgaagaggcaattattcgttagttggattaaccaccacaattgtcatcaataattcaatatatagtaatcttcctttcagttgcttgcagacgtgctgttttttgtggctgggtactagcaactttgtcggtttgccatgcaattcaaaagcaaagaaaatatctttagcatatttattaaggacgccgctaactgccatgtattgttaatcacagttgccatgtgtgtttatctggttgtcacgtacgcgcaactgtagttgccgtgtagcaaag…	2B	17154488	17154624	wPt-5776(2)	a	a	a	a	a	a	b	a	a	b	a	-	b	b	b	a	a	b	b	a	a	a	b	-	b	b	a	a	b	b	b	b	b	b	b	b	b	b	a	b	a
12	25.874	1A	tPt-514058					tPt-514058(2)	a	a	a	a	b	a	b	a	a	b	a	b	b	b	b	a	a	b	b	a	b	a	b	b	b	b	a	a	b	a	b	b	b	b	b	b	b	b	a	b	a
14	31.331	1A	wPt-3698	tgcagcaaacatcattgatagtagaaaaagaggcaccaacttgtgtgcatctccaagaagttatagaattgtaatatcaaattgtgtgcatctccaaggtgttgcactacaacaaaaagcacaagttttagtttgtaatcacattagtgaaacatgctagtccctaatgaccttttatcactgactgtatgtaatgctatagaaatgattcatcataactcataagcatgaagtataaatacactcccagtctgcaagcatcacaagaatacaatatgagcatcaccaggactaactctcattgcactgataaatggacaagagagtacaaagatcttttggcggcgggcacaacaaattttcttctccgtatgatatcaaactaaccgatcttacaat…	1A	30496291	30496707	wPt-3698(2)	a	a	a	a	b	a	b	a	b	b	a	b	b	b	a	-	a	b	b	a	b	a	b	b	b	b	a	a	a	a	b	b	b	a	b	b	b	b	a	b	a
15	33.506	1A	wPt-1906					wPt-1906	a	a	a	a	b	a	b	a	b	b	a	b	b	b	a	a	a	b	b	a	b	a	b	b	b	b	a	a	a	a	b	b	b	a	b	b	b	b	a	b	a
16	35.681	1A	wPt-8172	tgcagctatgactactagtaatgagcatctcgccacgcaagctacattttttttccccaagtacagcctacagagagatgcgggccataccttcttctgcgcccggtcatgacgccacgcccgtaaattctaccatggcagtttgtttagctcaattactaaaatgatatacataatagtttgagaaagttcaacacgatataaaattgaattaggggcatctcaaatgacaagttatctttgtctcatgtcccattgacatcttaaaaggaatcaccaaagtagttgcatcattcttttggttctattgcaggttcttaacaaatttcaattcttcgtagctgtccaggagaagaaagggattgggctcacttggtagggaaagatggcctgcacgcc…	1A	46235223	46234797	wPt-8172	a	a	a	a	b	a	b	a	b	-	a	b	b	b	a	a	a	b	b	a	b	a	b	b	b	b	a	a	a	a	b	b	b	a	b	b	b	b	a	b	a
17	36.768	1A	gwm164					gwm164(2)	a	a	a	a	b	a	b	a	b	b	a	b	b	b	a	a	a	b	b	b	b	a	b	b	b	b	a	a	a	a	b	b	b	a	b	b	b	b	a	b	a
19	37.279	1A	wPt-1709					wPt-1709	a	a	a	a	b	a	b	-	b	b	a	b	b	b	a	a	a	b	b	b	b	a	b	b	b	b	a	a	a	a	b	b	b	a	b	b	b	b	a	b	-
20	37.855	1A	tPt-513702	TAGGGCGATTGGGCCCTCTAGATGCATGCTCGAGCGGCCGCCAGTGTGATGGANATCTGCANAATTCGCCCTTGATGGANCCAGTGCANNNNNNNNNNNNNNNNNNNNNNNNNNNNNNNNNNNNNNNNNNNNNNNNNNGGTAGCGTTTTTGCCACTGCCCCNNNNNNNAANNANACGGCAACACTGTTTCTCAAATTTTTCAATAAAGAATTTAGGAAGCAAGAACACGGACATATAGTAATAGACTATACTAGTAAGCGATGAGTTAAGGAGAGTAAGTCTCCTNNCNTGAGGAGGCAGCATTGCCAATCCAAGACTCAGCATCACAAACTGTGTCATTAGATTCATAATTGATTTTATGGCAGCTTATTCATATTTTAATGGTCTAACAGATGGTTA…	1A	50775840	50776354	tPt-513702	-	a	-	a	b	a	b	-	b	b	a	b	b	b	a	-	-	b	b	b	b	-	b	b	b	b	-	a	a	a	b	b	b	a	b	b	b	b	-	b	b
21	38.399	1A	wPt-7074	cgccaagcttggtaccgagctcggatccactagtanntgccgccagtgtgctggaattcgcccttgatggatnccagtgcagaatagtttgtcatgaggtttctaactatgattgataaacataaatagaggtttattaggccggattctactaactgcatcgccaacacagggatgatgcacggctgtcaactgcgaaagatgccaaagcgcacaaataaaagaggccactgagcccaacccgtgacccagcaccaaacagtgcacacggacgaaaagatggcctccgagtccagtcgtgacccagcaccgataaatgtgcacggaacaaaacaaatgcagtgaaaagatcccctacgagggcacagtcgtaaaaaaatagtgcaattgcatcccctg…	1A	65375778	65376303	wPt-7074	a	a	a	a	b	a	b	a	b	b	a	-	b	b	a	a	a	b	b	b	b	a	b	b	b	b	a	-	a	a	b	b	b	a	b	b	b	b	a	b	-
22	38.942	1A	wPt-4886	tgcaggaagaaagatgcaaagcttacacatttttatacaactttcaagtcataagctactcagaaattatgtgggtatgaaactcTgCCCacaaccctggattcaagtgattggcggcgggttatgggttcaatggacaaggctatctatctaaaatagttaactatatatttgactcatgtgcttcaagtgattggcggcgggttctggattcaatgaacaaggctatctaccttttttttgaacttgacaaggctatctatctaaaatagttaactatatatagtttactcctatgatttgttaaagtagtgtaaattagttacagtaaacaatctttgtggctttttttaatacaatgtactaaaccctgttgtgtttagtataaaaaatgcacca…	1A	133425064	133424561	wPt-4886(2)	a	a	a	a	b	a	b	a	b	b	a	b	b	b	a	a	a	b	b	b	b	a	b	b	b	b	a	a	a	a	b	b	b	a	b	b	b	b	a	b	a
24	54.299	1A	wPt-7184	GNGGCCCTCTAGATGCATGCTCGAGCGGCCGCCAGTGTGANGGATATCTGCAGAATTCGCCCTTGATGGATCCANNGCAGCATTTCAAGTCAGCACACTGCTGGGAATGGTGTTATAGANGGNNATATCAACAAATCATTGANT	1D	410507188	410507123	wPt-7184	a	-	a	a	b	a	b	a	b	b	a	b	b	b	a	a	a	b	b	b	b	b	b	b	b	b	-	b	b	a	b	b	b	b	a	a	b	a	a	b	a
26	0.000	1B	wPt-7708	tgcagttccattatttggattttagagcagccatttgaagaaaacacaataaggtaattaagctactttctagaatatgctggattgtataaatcctgagtgatgatgtgtggttccgaagcggtccataattttgttccaaaattggcattttttccacccttttcatgttctgaaacaatacaatatgcatgcacaaggctttttgaattacgttagctgtatgtcttatgcaaattgtacacactccaattaaagagttattgtgattagtcatggtcagtgtgtatataccgtgttgtgtgaatattctgtagcttcacaaaaactgtaagcatgtctctccattatttcttaacattttcatatttaggtccttctggctgtctatatatatgt…	1B	389808918	389808280	wPt-7708(2)	b	a	a	b	a	a	a	a	b	a	a	a	a	b	b	b	b	b	b	a	b	a	a	a	a	b	a	b	-	b	b	b	-	-	a	b	a	b	a	a	a
28	8.785	1B	wPt-6608	tgcagtgggcacgagacatttccttgtctttgttcctcggacgcacgccacaggagcctattcctgtgaatataagtgatgcagtctcagacgagcccgttcaagtgactatagatattctggcctctgatggtgagccctatccaataactataggtgttgtggcctatgagaccgttccggtacctaccggtgctgcgtcctcaggcgagcctgatccaatgcctacctgtgctactgccactgacgatgttgcagcctcagtcgagcccgatccagtgaatactagtgctaccagctctcacgatgagactgtttccgtgactaccggtgctgtggcggtgactaccggtgctgtggcctcaggtaagcctgatctggtgactgccagtgctgcgg…	1B	3163197	3163448	wPt-6608(2)	a	a	a	b	a	a	a	a	b	a	a	a	a	b	b	b	b	b	b	a	b	a	a	a	a	b	a	b	a	b	b	b	a	a	a	b	a	b	a	a	a
32	12.050	1B	wPt-7422					wPt-7422(4)	a	a	a	b	a	a	a	a	b	a	a	-	a	b	b	b	b	b	b	a	b	a	a	a	a	b	a	b	a	b	b	b	a	a	a	b	a	b	a	a	-
33	15.316	1B	wPt-4786					wPt-4786(4)	a	a	a	b	a	a	a	a	b	a	a	a	a	b	b	b	b	b	b	a	b	a	a	a	a	b	a	b	a	b	b	b	a	a	a	b	a	b	a	a	a
41	20.772	1B	wPt-1912					wPt-1912(5)	a	a	a	b	a	a	a	a	-	a	a	a	a	a	-	-	b	b	b	a	b	a	a	a	a	a	a	b	a	b	b	b	a	a	a	-	a	b	a	a	a
42	27.331	1B	wPt-7652	tgcagcaccaatagtcacatgagtgatctcatcgtctgagcccgcagcactggcagtcaccagatcaggcttacctgaggccacagcaccggtagtcaccgaaacagtctcatcgtcagagctggtagcactagtattcactggatcgggctccactgaggctgcaacaccggtactcacaagaacagtctcattgtcagtgacagtagcaccggtagtcattggatcaggctcgcctgaggccgcagcaccggcaggtacccgaacggtctcataggccacaacacctatagttattggatagggctcaccatcagaggccggaatatctatagtcacttgaacgggctcgtctgagactgcatcacttatattcaccggaatagtctcctgtggcgt…	1B	3163465	3163197	wPt-7652(3)	a	a	a	b	a	a	a	a	b	a	a	a	a	b	b	-	b	b	b	a	b	a	a	a	a	b	a	b	a	b	b	b	a	a	a	b	a	b	a	a	a
46	32.788	1B	wPt-2075					wPt-2075(2)	a	a	a	b	a	a	a	a	-	a	a	a	a	b	b	a	b	b	b	a	b	a	a	a	a	b	a	b	a	b	b	b	a	a	a	b	a	b	a	a	a
47	33.342	1B	wPt-8261					wPt-8261	a	a	a	b	a	a	a	a	-	a	a	a	a	-	b	a	b	b	b	a	b	a	a	a	a	b	a	b	a	b	b	b	a	a	a	b	a	b	a	a	a
49	33.875	1B	wPt-2859	tgcagtaggctcatttgctatttttatttacaaaaaatcgtgtaacaaatagagtttttttccctcagaccagcatgatgttaagactgctagcatcttccagaagaagaaaatattgaagagcagaaagaagaaaaagtccatctatttattcagaactggagtgcatttgtacatcaacagtcacctactattaataatttcccattttatgcctcactttctccaatgttttcttctaggtttctttgctatgatacgctgatcaataaaggaacccgaaaatttaaatcgtatcaatttccatttcacacaattcttacatgatgcaatggttttggagaactatgtttttatttgcctgccaagtgatagtaagtataactgaaactagcgtaa…	1B	7196551	7195949	wPt-2859(2)	a	a	a	b	a	a	a	a	b	a	a	a	a	-	b	a	b	b	b	a	b	a	a	a	a	b	a	b	a	b	-	b	a	a	a	b	a	b	a	a	a
50	37.140	1B	wPt-3098					wPt-3098	a	a	a	b	a	a	a	a	b	a	a	a	a	b	b	a	b	b	b	a	b	a	a	a	a	b	a	b	a	b	b	b	a	a	a	b	a	b	a	a	a
51	42.597	1B	wPt-0308					wPt-0308	a	a	a	b	b	a	a	a	a	a	a	a	a	b	b	a	b	b	b	a	b	a	a	a	a	b	a	b	a	b	a	b	a	a	-	b	a	b	a	a	a
53	45.862	1B	wPt-1603	tgcagttacatgctactcaggtgctgtaattctccagctctcatgataacggcacccagaagaaactacagtggttttctcaaggagtagccatgcatgcttccaacaatctcaaaatgttgccactttctatctccccatcaccatcaaaacctctaggtttctatcaacaacagggaaggtgggcggaagtcctttgtcaaggttgcatcatcttttctccaaacaactttttaaatggtatcaaaatttggctgaatactatgaaggataatcaggtaacagtactatgtcctgagtgtgtacagctacttgtttcatcctcctatctatatatgtatagtggagcctgaggtgatacaccacatgatccgaacctggctatcactcaatctgaca…	1B	12794767	12795215	wPt-1603(2)	a	a	a	b	b	-	a	a	a	b	a	a	a	b	b	a	b	b	b	a	b	a	a	a	a	b	a	b	a	b	a	b	a	a	a	b	a	b	a	a	a
59	54.647	1B	tPt-5675	tgcagggcatggacacctgtgcctccaccatgaacctgaactgcctcgtcaatgacagagctctccgccgtggtatcgtgtgcaaaacctctgaatcatatacgcttgtctagttattttgcagcttctagtctttttgccattgtacaggttgtatggatccagatgtagtagtatgtatttctccaacaaaaagtgtgtcctaattcatagatcagtccattcatcttacctctttttccagggggcggagtctgatggattttggtgagctttgccatggttttcttatctgttccttggtgcagggcctgatggaattatgctgaactcttaacattttggtactgca	1B	19069982	19069711	tPt-5675(8)	a	a	a	b	b	a	a	a	a	b	a	a	a	b	a	a	b	b	b	a	b	a	a	a	a	b	a	a	a	b	a	b	a	a	a	b	a	b	a	a	a
62	57.324	1B	wPt-4982					wPt-4982	a	a	a	b	b	a	a	a	a	b	a	a	a	b	a	a	b	-	b	a	b	a	a	a	a	b	a	a	a	b	a	b	a	a	b	b	a	b	a	a	a
66	61.179	1B	wPt-2725	tgcagttgtgtagccgttgtgttgtatctcagtcttacttatgataatgaaaatggttcaggctggcgtaagcccgccgtagctccgttaaaaaaaagaactgaaatctgaaagttgtgagcataacatggacgatttgagcagggtattataggaaaattataagagtaaatatattgtcaggcagataattaaggacacatagctacgtcactgatatcatgcttttagaatagagcccgttatggctagtctactgcagttcattccttagcaacgtcactgatggcagcaggcacccaatataaatcaaacaaccatcggtacacctcctccattgcatctaccatcatggataaattcatcaactgaagacgctagattgatgtgtggccagaa…	1B	677790325	677790717	wPt-2725(4)	a	a	a	b	b	a	a	a	a	b	a	a	a	b	a	a	b	a	b	a	b	a	a	a	a	b	a	a	a	b	a	b	a	a	b	b	a	b	a	a	a
68	64.444	1B	tPt-513750	TGCAGGTCCTTCTGGTTGGTTGTGGCATCCTTTTCTTGATAACAGTTAAGATTTATCCACCAATCTTAAAAGTTTGGTGCCTATAAATCAGTTAGTTTGATTCCTTTCTTTTCATTCTCTTTTGATTTTCTGGTCTGATTATTCAAGCTGGTCTGATGCTTCATCACGACATTAAATATTGCAGTGTGGCCAATACGTGGAGTGCTTGCTTGTAAGTGGAACGTTGAACACGTACATGATATACACTGTCAAGTTATGCGTATGTGAATTCTTGATGCATTTGTTAGGAGCAAACAGTTCAATATTATTTTCGTGTGCCACTGCGAAGTAGCATTAGTATCTCCCAATGTCAAATATCTAACATTANATGATCTGCTANCATTTCTACCATTACCAGTC…	6D	42095659	42095070	tPt-513750(2)	a	a	a	b	b	a	a	a	a	b	a	a	a	b	a	a	b	-	b	-	b	a	a	a	a	b	a	a	a	b	a	b	a	a	b	b	a	b	a	a	a
70	76.637	1B	wPt-6012	tgcagctcgtgagcacattagcactttcgtctactccacgcatatatactaatttggcaaacaaagaaaaaccgtgagatctattaagaaacaaaaagcctaatgtattaatttggcaaacaaagaaattggtctaccgcacgcacatatactaatgtattgattttgttcctggcctttgcgacatcaatttttttcctcaaaaagactgtccagctccattcttggaactatggctcaaaccactattttctggaaaaagaataccggcttaggctttgaaaaaacagtataacgacacaacaaaatattaatatttaccatcaaacacgtcggactgaatttgctgttggggggtctccaactcgtagaaactcattatcctgca	1B	51235679	51236066	wPt-6012(2)	a	a	a	a	b	a	a	a	-	b	a	a	a	b	a	a	b	a	b	b	b	a	b	a	a	b	b	a	b	b	a	b	a	a	b	a	a	a	a	a	a
72	79.903	1B	wPt-5899	tgcagtttagcgctactgttggagcaagtgctgcgcgacgcgccaaacctggccatgggcgcgccgcaaaccagattttagcgcgccgcgtgttgggcgtctgttggagatgctctaaggtcctgaatttggacgccgtctcggtgtacaagtggatcttaacctcggaatttgctggctaatactacctcactaattttcaaaagatgatggatattaatacctttttacaatttgttgaagggggtgtgcctttggcgtgctttctacacgcattatctatatgttactctgtatcaaatttacctttcgcctcgtatgcacatggcttcacgttgcccttacaatttgtccaacccctactaatacatccgttcagaaatcctgtcgcaggcataa…	1B	40366185	40365768	wPt-5899(3)	a	a	a	a	b	a	a	a	a	b	a	a	a	b	a	a	b	a	b	b	b	a	b	a	a	b	b	a	b	b	a	b	a	a	b	a	a	a	a	a	a
76	89.813	1B	wPt-3451	ggatccagtgcagcatctTgccaattagtccccaccaaaattaatttacctctccatctttTTgtctcgtggatatcaatgcaagtactgtaggtaaataaaTgttctatgggaaaacaTgttgattcAGAAccatagcaaatggaactatgcattgtaagtaactggtacatacgctatttagaaccatagaaagacaactatacaattaaaatatccatgactaatttgcacagtacagcagcgcggaagcagcaacagtcatgttctcaagtttgaatgtgtgtaatgtaagagcatgtatcttagttattttggcattgctatcctttacattgtagggtgttttgcataacaaacagtgaggtctacatatgtagatttgcaagttcgccacac…	1B	457086529	457085828	wPt-3451(3)	a	a	a	a	b	a	a	b	a	b	a	a	a	b	a	a	b	a	b	a	a	a	b	a	a	b	b	a	b	b	a	b	a	a	b	a	a	a	a	a	a
78	90.900	1B	wPt-7273	tgcagcggccgagccaaaaagacaggcaacaagaagcaatcctgtcgcactcaaggcacacgcgagaagccagaaatgacaacgtaaacaagcagacatgggtttgtggggctgtgtcctttagattcacccagtcttcgtctcgtgatttcatgctaagatgttaacgtgaatggaacacggtacgacgcacacaccctgtgcacgattcttgtagcatccaacggaataaaacgaaaattctaggcatgattgcaggggcaatgcggagttccactgccaatcggtaggccgccagtgcatgcaaaaaaagaaaaagaaagatgcagtagtgtacacacggtagctcgtagtatcaactcctcccgtgcggccaggttcagagtttatgaggccccg…	1B	470906362	470906966	wPt-7273(2)	a	a	a	a	b	a	a	b	a	b	a	a	a	a	a	a	b	a	b	a	a	a	b	a	a	b	b	a	b	b	a	b	a	a	b	a	a	a	a	a	a
79	93.271	1B	wPt-6240					wPt-6240	a	a	a	a	a	a	a	-	a	a	a	a	a	a	a	a	-	a	-	a	a	a	b	a	a	b	b	a	b	b	a	-	a	a	b	a	a	a	a	a	-
81	0.000	1R	tPt-507059	tgcagatctgcaccagggaagaaaaaatagcatcaacctaggcaaggagattatatataggcgcataggaggatgaactaaggaggaggaggaggagaaggcagcgggattgcaatacacacatccaccatcagtgccggcgagtaacgcgcctccattgccattattgattgactctctagccgccgcatcagcgccccttcgcgtcacctgctgaatccccccaccgccggagcatggcctcatgttgtgttcaggtgggctcaaatagcccaagcgcagccttccgttgttttcaagtaggcccagttcaatagcagatcagcgattttgttgccggagcagcggcccaacctgtgtagcgctatctggctaggaacaaaagctccgctgggatta…	1R	690307746	690308352	tPt-507059(2)	a	a	a	a	a	a	b	a	a	a	b	b	a	a	a	a	a	b	b	a	a	b	a	a	a	b	a	a	b	a	a	a	a	b	a	a	a	a	b	b	b
88	2.175	1R	rPt-505873	tgcagttaggaccgtacatgcgccctcacggcctcaccacaaaggtagccaacaataaattaattatggtatctggactctgcctaacatgctattttttttccgaacacccactgaaagctaattgttgaaatgctgaaataaatttaggaataaatacgaacatcaaaatttgaattctgatgggttgagaataccactatccttctaaccatccaaccacatgttgatacgcatacggtcatactaacatgctaaattaaccactaaaagaagggcacatatggttttgtagcttagcagtttggtctcgcatttgacttgcatgatgttgtgttcctgtgtgtaaacatatatattatccaatgctagctaccaggtcgcatcaactggcatttc…	1R	695965255	695965759	rPt-505873(10)	a	a	a	a	a	a	b	a	a	a	b	b	a	a	a	a	a	b	b	a	a	b	a	a	a	b	a	a	b	a	a	a	a	b	a	a	a	a	b	b	b
92	6.534	1R	rPt-5412	tgcaggtgggttccagagtcagcaaggcttggaggagttacgcttccacaaaactgacgacccaatgagatttgcggaggaagtaaatgagtcgggcaaatgcaaccttcgctaatgttcgtactggtggaaagatggccgagcgtctgttctgtaacccatgctgcacctatccgtgcctccaagttcttaaaattaattcagctgttgaaatggttcccaggggaatggcctccctcagaaatctcatgagactactgatagtggtcagtgaatttgaggaggagggtctccaagtcctcatgagcatgccttctctgacccatcttgagcttgagataacaggaGaggccattaatgaaaagctgatcatcggtagtgatggattcaaactgctaa…	1R	703568982	703568509	rPt-5412	a	a	a	a	a	a	b	a	a	a	b	b	a	a	a	a	a	b	b	a	a	b	a	a	a	b	a	a	b	a	a	b	a	b	a	a	a	a	b	b	b
97	8.709	1R	tPt-507790	tgcaggagcgagcgttccaacaatgacatggcggccacaacctttaatttgagcctggaagaggatctgcggcaacaactaaaggcagtgccggcgacaaatccggtcactgtgtcaagactgcatcatgtgtgtgtatggtagcttatttggtactctttggagatctcccaaaaaaaacacagacatgccttgtctagctaggttgcaaggactctacacgtgcgccagggacgaagctagAaaaaaagtttgatggggtcatatctatgacagtggggtcatcttccataaatgaatagtcattagtactaaattaatgaaagattgcctaatttcattggggtcaattgaccccagtgcttaccaagcagctccgcccctgacgtgcgcgcgtgC…	1R	709262471	709261841	tPt-507790(5)	a	a	a	a	a	a	b	a	a	a	b	b	a	a	a	a	a	a	b	a	a	b	a	a	a	b	a	a	b	a	a	b	a	b	a	a	a	a	b	b	b
98	17.494	1R	tPt-505435	tgcagtacctacttggacctatattcagaaggaaaatgtagcaattatagaaacatagtagtatatgaactaaaatgcaccaatctccatgaatgaaaaaaaatggaaggatcaagtacctcaggcccgcttataattgaaatcatgtgggcacacttagactttaatcacaacactaaatactcagaatatggtatggtaaagttccccaaataatgaacagcgacaaagggtcatataactcctcaaacctaataaacattatctatgtaatgcaacaattgtgcttcttgttatgtggtaggcttcaaggttggctgaaaagtgcaaaggaatccaaatcaacattattcctaacagaaaatggtgcaaacacaagtaaactctgcacattgagaa…	5R	872256117	872256631	tPt-505435(2)	b	a	a	a	a	b	b	a	a	a	b	b	b	b	a	b	a	b	b	a	a	b	a	a	a	b	a	a	b	a	a	b	a	b	-	a	a	a	b	b	b
100	0.000	2A	gwm275					gwm275	a	a	a	a	b	b	b	b	b	b	a	b	a	a	b	a	a	b	a	b	b	b	a	b	b	b	a	a	a	b	b	b	a	b	b	b	b	b	a	a	b
101	2.175	2A	gwm339					gwm339	a	a	a	a	b	b	b	b	b	b	a	b	a	a	b	a	a	b	a	b	b	b	a	b	b	b	a	a	a	b	b	b	a	b	b	a	b	b	a	a	b
102	3.262	2A	gwm95					gwm95(2)	a	a	a	a	b	b	b	b	b	b	a	b	a	a	b	a	a	b	a	b	b	b	a	b	b	b	-	a	a	-	b	b	a	b	b	a	b	a	a	a	b
104	22.658	2A	tPt-8937	tgcaggtagttcacccttccaacgtcattgatcaaatcctccgtactgttatcgctggactgcgagtagcctggaataaataaggcgtaagggaacacatggtctttgcaaacatgcagaagcaaattaggaggcgccggaaacttttcaatcttcaggcattcttctgaacgcattgtgaattcctaattgccctcccttgccactcaccattttcagtaacgtacacaggcgtgttctcgtatctctgactgacatacttaacgatcagctccataccttccggaacatcgtagtaaccatggaatgcagtctgcaaggttgatcaccatataaacaaacatgtcaaagagagaagagaatgtataggatggtaacggatggaggcagttcttactg…	2A	630068617	630068069	tPt-8937(2)	a	a	a	a	a	a	a	a	a	a	a	a	a	a	a	a	a	b	a	a	b	b	a	b	b	b	a	a	a	b	b	b	a	b	b	a	b	a	b	a	b
107	39.581	2A	wPt-0638	tgcaggaaaagtcctggttgaagtgtcaagcattgtgttgtttctccattggctctgctggctttggacctctctttgctcgctcgtggagggctgattccagggctccacactgtctgagaccagagggtacggcagcacctgctgctcagcctgtggcaactccagggacaaatgctccttgtgcagcctatcttcagtaataacagttgatcccatctttgcgaatacttcaaacaactgtaactgcacatcatcaagtgcagcagggttgccatgcatgtccttgagcttaagcgcaatggacctcccttgacggagcaactctgaaaatgatttgttttcatccaaagtgacacggccgccatcgttccccgccctgcttgattcagcagcagc…	2D	558106662	558106176	wPt-0638(2)	a	a	a	a	a	a	a	a	a	a	a	a	a	a	a	a	a	b	a	a	b	b	a	b	b	b	a	b	a	b	b	a	a	b	b	a	b	a	b	a	b
108	45.037	2A	wPt-2293	tgcagcaccggggagcctattgtaattggcagctcatccaggagaaaaggaaataaacgacggtccaaggcatgggattcttttgatgtcatagaagaggaaaacggacagccaatcaaatcaagatgtaaatactgccccacagagatttgtaagaagagacctggaccaaacgaccagccacaaagcccgtcaaggtagctaaagaatttatacatttcagtcttcacttctaattaagagtcctgccgtggttctaatatccaattcacggtcctttcttactgca	2D	572067209	572067357	wPt-2293(2)	a	a	a	a	a	a	a	a	a	a	a	a	a	a	a	a	a	b	b	a	b	b	a	b	b	b	a	b	a	b	b	a	a	b	b	a	b	a	b	a	b
110	0.000	2B.1	wmc434					wmc434(2)	a	a	a	a	a	a	b	b	a	b	b	b	b	b	a	a	a	a	b	b	b	b	a	a	a	b	a	b	a	a	a	a	b	a	a	a	a	a	b	a	b
112	21.938	2B.1	tPt-4627	tgcagggcagtgctactgctctgtgtgtttcccgcaaatttagtacagctattcaaatgaataatgatccctgtActGAcACAGttattaccaacttgcaactgaaatgatcaccaacagaatagccagccagcctacaggtttcagacctagtcattttccaagtcataaaaagaggacaaagtttacattatttgtgggaaacctggcgtgaaaaggcaagactttggtcggtcttaacaccactagtgctgca	2A	19586397	19586206	tPt-4627	a	a	a	-	a	a	b	a	a	b	b	b	b	b	a	a	a	a	b	b	b	b	a	a	a	b	a	b	b	a	a	a	b	b	a	b	a	b	a	a	b
113	23.046	2B.1	rPt-509730	tgcagtacaagtggtgccaagaccgacgaccgaagtcttgcctttttacaccatgtttcgcctcatacgcattactgcacttctattgttctgttagtaggggcccttcggcacccttgccaactaaacagatgatacatgcatgcaaagacaatgttaggcctaattggacaagccctgtttagaggtcataagtataggggattgacatatctacagttttctgacatatggctgaatgtctcaAatgcttgtaagtcaaatttggaaggccgcggagttcaaacacgctaccctgca				rPt-509730	a	a	a	a	a	a	b	-	-	b	b	b	a	b	a	-	-	a	b	b	b	b	a	a	a	b	a	b	b	a	a	a	b	b	a	b	-	b	a	a	b
114	24.134	2B.1	wPt-7695	tgcaggaaaagcggatccggtcgccgcccgagtcgcccacgcggacgacccggggcagttgaaaaaaaatgtcAaacctgttactggttgttttcggaCGttaGatatAaGattcagactatccGtaaccAaaatcaaaatagattccAgtagtatcaatctgtctAtcacatgaagcatcaAccatgatgtgcggcatttcattaCttttttttagacacatgtggcatttcgttactAaGagcatctccAgcaggtgcccctAaAataggggccaatccctacCttttcagcccccAAaaaagaccttctgaagtagccGgagccccccactgctgcccttccgtgctgcacgggctgccAgcGtggggaagaccaggtccagttcgtcccacactg…	2B	31382417	31382820	wPt-7695(2)	a	a	a	a	a	a	b	a	a	b	b	b	a	b	a	a	a	a	b	b	b	b	a	a	a	b	a	b	b	a	a	a	b	b	a	b	a	b	a	a	b
119	36.326	2B.1	wPt-9402	tgcagccatCgGccattctccagcccttccctaaccatacgtttattcctagtgcgagtgtcaaccaaagtgtggatcatgggtgcaatatcctttatcgcaaagccatgaatccaccgatcccgccagaagagaaccttagtgccctcgcccacctcaatcttgaccaggctatcaaacacagctcaggcatcctcatcctctatcatgcgcagaccctgccaaggtctcgctgagtccgtgcgtttcaaccattcccaacgaaccctaagtgctagcccctgcaacttaaggttcttgatgccgagccctccaaagcacgtgggcttgcagactgcattccaagctaccatgcaatttccacccgagacctgatccttccccgcccagaagaatgct…	Un	17029374	17028723	wPt-9402(4)	-	a	a	a	a	a	a	a	a	a	a	a	a	a	a	a	a	a	b	b	b	b	a	a	a	b	a	b	b	a	a	a	b	b	a	b	a	b	a	a	b
120	36.957	2B.1	wPt-1489	ggatccagtgcagccatcggccattctccagcccttccctaaccatacgtttattcctagtgcgagtgtcaaccaaagcgtgAatcatgggtgcaatgtcTtttaGAgcaaagccatgaatccaccgatcccgccagaagagaaccttagtgccctcgcccacctcaatcttgaccaggctatcaaacacagctcaggcatcctcatcctctatcatgcgcagaccctgccaaggtctcgctgagtccgtgcgtttcaaccattcccaacgaaccctaagtgctagcccctgcaacttaaggttcttgatgccgagccctccaaagcacgtgggcttgcagactgcattccaagctaccatgcaatttccacccgagacctgatccttccccgcccaga…	Un	17029374	17028723	wPt-1489	-	a	a	a	a	a	a	a	a	a	a	a	a	a	a	a	a	a	b	b	b	b	a	a	a	b	a	b	b	a	a	a	b	b	a	b	a	b	a	a	b
122	37.413	2B.1	wPt-4327					wPt-4327(2)	a	a	a	a	a	a	a	a	a	a	a	a	a	a	a	a	a	a	b	b	b	b	a	a	a	b	a	b	b	a	a	a	b	b	a	b	a	b	a	a	b
123	40.690	2B.1	tPt-514208	TGCAGACCAGGAGCCAACGCACCGCCTCTCGGATAGTTTCTAAATATGTTGCGGTATTTGAACCCGCTGTGTTCTGGATGTAGGTGGATGGCTGGAATTAGACGCATACTTAGATTGTGTTTGATTGAGCTGTAGATTCTGAAAAAGCTGCTACGAAAAAGTTGTTGTGCTGTGGCAATGTAAGGAGAATATAACAAACTAGGGAGATATGTTTGGATGATGCAAAGTAATACAACNACATCTTCTCNAAACCNCAGTGTTAGCTAGAAATTTCGGCCGAAAGAAAAA	2B	69009767	69010054	tPt-514208	a	a	a	a	a	a	a	a	a	a	a	a	a	a	a	a	a	a	b	-	a	b	a	a	a	b	a	-	b	b	a	a	b	b	a	b	a	b	a	a	b
124	46.212	2B.1	wPt-1920					wPt-1920	a	a	a	a	a	a	a	a	a	a	a	a	a	a	a	a	a	a	b	b	a	b	a	a	a	b	-	b	b	b	b	a	b	b	a	b	a	b	a	a	b
125	65.069	2B.1	gwm388					gwm388	a	a	a	a	b	a	b	b	b	a	a	a	a	b	b	a	a	a	b	a	a	-	a	a	a	b	a	b	b	b	b	a	b	b	a	b	a	b	a	a	a
127	0	2B.2	wPt-4223					wPt-4223(2)	a	a	a	a	a	b	a	a	b	a	a	b	a	b	b	a	a	a	b	a	a	b	-	b	b	b	a	b	a	a	b	a	b	b	a	b	a	b	a	a	a
128	9.775	2B.2	wPt-7161	tgcagcaattaaggacagtataaccgcaCCTaaagtgagccctcacagcgatttggattttcggttgtccgttttattgatctggccgtttacgtccgtCggatgcgtgtgggcgctgcttgcCtgcttgtccttggggcagctactcccgtgacttttttgggctcctctcgttgattgagccagtaagcgagcggccaagccaagcggcccatcggctagagagcaactcccttcgctccgtaccctgccgactgccttccacaccgcaacccctccgtaatcttatcgtgatggcggcgagccggcgaggaacaacaccccagctttctccctttgcatcgttgtggatcagcaccgcagcatcacgcaccatgagcgcatcaccgtgccagtgtg…	2B	756189699	756190466	wPt-7161	-	-	a	-	a	a	a	a	a	a	-	a	-	b	a	a	a	a	b	a	a	b	b	b	b	b	a	b	a	a	b	a	b	a	a	b	b	b	a	a	a
131	11.015	2B.2	wPt-7350	tgcagcaccaccacgcctaatcgctactatgtgtgccacgtgacagaaatatttgcaacacacggcaaaagaatggtaatcctttgcagttgctctgtccgatttcatacaataaCTAacatttactgttattttcagtactttagcattcctttttCtaatgcttcccttttcccacccatggatgttgatcgtggtgaactgccaatcactactggagatggaactaccgctgtcacaacactctttatcaaggtggttgacaaaagggccaccattactaaaggctggagcgacttcttccgtcaggcacagatgaacaaagggcaagcatatgctttcggcttcaaatgcactcccaaaggactgcgcctgatcgtctacttaatataagcaagt…	7A	736099473	736098838	wPt-7350(3)	a	a	a	a	a	a	a	a	a	a	a	a	a	a	a	a	a	a	b	a	a	b	b	b	b	b	a	b	a	a	b	a	b	a	a	b	b	b	a	a	a
132	18.449	2B.2	wPt-0471	TGCAGATCGTGTTGCTGCACGTGGTCGGTCTATTTCTTTAAGAAATTNATGNNAAGAGATGCTCGGNTGNNAAATNAANTGTCATCNNTAAGCAGAAAATCTTTCTTAAGTG	2B	775342606	775342718	wPt-0471	a	a	a	a	a	a	a	a	a	a	a	a	a	a	a	a	a	b	b	a	a	b	b	b	b	b	a	b	a	a	b	a	b	a	a	b	b	-	a	a	a
133	29.735	2B.2	wPt-2266	tgcagttctcctgaacaaatagatgcaaggtttcagcaattttaaaatactttatgctcaaagaaacaatataagcatcaagttaaaaaggaacaatataagcatcaagttaaaaaggaacaataatagcattaagtacaatatactatatacagttaatggtgcaattgtcatgaatatctgattatgagttgtgagttacgtgaaggtcaaaccttaagtggatttttagttaacttcttctgagcgctccttcctcattatttttgctcccttaatctcttccttcctactcaatggttagatcttagtacaacagtagcaaggcaaattttagtacaacaatgcaaaaatttagtaagaagataatctagtaaaacaaggtaaattttagaacac…	2B	779287326	779286555	wPt-2266(2)	a	a	a	a	a	b	-	-	-	a	a	b	a	b	b	a	a	b	b	a	a	b	b	b	b	b	a	b	a	a	a	a	b	a	a	a	b	a	a	a	a
139	41.928	2B.2	tPt-513343					tPt-513343(5)	a	a	a	a	a	b	a	b	a	a	a	a	a	b	b	a	a	b	b	a	a	a	b	b	b	b	a	a	a	a	a	a	b	a	a	a	b	a	b	a	a
140	43.015	2B.2	wPt-4917					wPt-4917	a	a	a	a	a	b	a	b	a	a	a	a	a	b	b	a	a	b	b	a	a	a	b	b	b	b	a	a	a	a	a	a	b	a	a	a	b	a	b	a	a
141	48.548	2B.2	tPt-513165	TGGGCGGCGGGAAAATGAAAAATGGTTAAGATTTTTTTTGACGGGCTAGGTCCCCGTGGGTGACATATCGTATTCNNATCTTTAATGTTCANAAACCTANNAAAAATCGTTTATTTATCAAGGAAACANACGCTTCAANNTTGGTCCGTGATCAACCCAGTTGATTCACAATATATTAAATTAATGCAAATTT	2A	762327832	762328025	tPt-513165	a	a	a	a	a	a	a	a	a	a	a	a	a	a	a	a	a	b	b	a	a	a	b	b	b	b	a	a	a	a	a	a	b	a	a	a	b	a	b	a	a
142	0	3A	tPt-6376	ccgagctnggaatccactagtnnntgccgccagtgtgctggaattcgcccttgatggatncagtgcagcaacgtCtaagcagcctcaggtacaaaagtctagatgcccgctatcaaggtatgtgcgcactcgtcagtttctttgtccattagtttgtcacgttttagcaacaaagtgagacatacttccagatgtaatactacttgatctggatcaatttctctagtctggtagataagtcgtaattaaacaaggaggctgcattacctacacatgtacacttagtagagaatatatttaatcagctagtagttagataatggtaacagcacacaacaaagataatggtaacagcatgacgacaaccaacattaatctctgatgcattagtgtaatctc…	3A	737395872	737395315	tPt-6376(5)	a	a	a	b	a	b	a	a	a	b	a	b	b	a	b	b	b	b	b	a	a	b	b	b	b	b	b	b	a	b	a	b	b	a	b	a	b	a	a	a	a
148	23.289	3A	wPt-3697	tgcaggaatattttTgtagtacatgaaGaCTCtttTtgTggtataTgTgtaaGcaGagggcatTggtTgcaacactgtagcTgTgctacacagcgcgttCtaGagtgtactacccaagataaggtgtgtgggttgcatgggtaaacactgacggtcaccatatagcataTgttGTgtttttaTctacgaaaataccagtcatctaTgcatagtttcTgaatccacgacagacaccaaccgccttaccttaccagccacaataacgtaGaccttccgaataatttgtagtaccagtttgtacgtgcaggacctagccaagaagccaatattaaGataacatgttctgatgtaaaatcaatgattttatgtcaGAGCgagggatcggaattattgcaagta…	3D	573339255	573339782	wPt-3697(4)	a	a	a	a	a	b	a	a	a	b	a	b	b	a	a	b	a	b	a	a	a	a	b	b	b	b	b	b	a	b	b	b	b	a	b	b	b	b	a	a	a
151	43.956	3A	wPt-0313	tgcagtagtgtgatgctattcacatctaaagctggaaagaatcatgaggagtcCtattaCCtgAgggtttcttcaatgtcgttgttatgtccaagctgctaatgaggtgagcatttgttgcatctggcatcgtacatataaccagcagattcttttcatgtacaaacaactgattcttgttatatatgtacaacttacgattttccagatatcagctaatcgggtcagcattcgttgcatctgggatcgtattgtttgtgggtttctcctatgccgtcgttgtgtccaagctgcttccaccatatgagaaccaacttatgtctgccatccaaaatggtaggtaaggaatctcaaatcagaacgcatgatcatcaaattccttttttcccgtctgca	3A	706443593	706443988	wPt-0313(3)	a	a	a	a	a	b	a	b	-	b	a	b	b	b	a	b	a	b	a	a	a	a	b	b	b	b	a	a	a	-	b	b	-	a	b	b	b	b	a	a	-
152	0.000	3B.1	wPt-5390	tgcagaaagtgtggccttgaatgctgaagttcatatctggaactttggactttgctattagttttcctcccccagcaacagtcactttcctgggttgcattggctgttggtgacaattgcttttaatagcaaactcagtgctaatgaaagtatctgaagatccactatcaaacaaagttgttgctcttttgcctgcaatttctatgatcaaggagaaagtgtttgccccaggagttccttctactgcatgcactgaaatatgcatagcttgtgcaggtttgtctacagtcccttcactgggcttttctttgtcaggagtatttggggctgtatgatacacttgttcttgactggcactatcctcagtattatcactatcttcctcatcttctgtttctt…	3B	244981005	244980392	wPt-5390	a	a	a	b	b	b	a	a	a	a	b	b	b	b	b	b	b	a	a	b	a	a	a	b	b	b	a	a	a	b	b	b	a	b	b	b	a	b	b	b	b
153	1.087	3B.1	gwm146					gwm146	a	a	a	b	b	b	a	a	a	a	b	b	b	b	b	b	b	a	a	b	a	a	a	b	b	b	a	a	a	b	b	b	a	b	b	b	a	b	b	b	b
154	3.262	3B.1	gwm566					gwm566	a	a	a	b	b	b	a	a	a	a	b	b	b	b	b	b	b	a	a	b	a	a	a	b	b	b	a	a	a	b	a	b	a	b	b	b	a	b	b	b	b
155	10.931	3B.1	wPt-5215					wPt-5215(2)	a	a	-	b	b	b	-	-	a	a	b	-	b	b	b	b	b	a	a	b	a	a	a	b	b	b	a	a	a	b	a	b	b	b	b	b	-	b	b	b	b
157	11.583	3B.1	wPt-2013	tgcagtctagaatacacctgtgcaatgcaagcaaagagccttgcttctcttacaaagaaattaagatcactatttagtgataagataggaaatcaaatactaccgaaagtaattaagatcaccagttagtgtgactagacaacactcaagagtcatatttgaagctactctttttgtgagtttgctccagatattttcattaaattcctgctcaaaacaaaaaatgcaaacgcatgccacctggttacgtaattacgttacagaaacattgatgatgatgaattagctgacagtgggtaatttagctgtttttaaggagtgagcgagctttcctcaccttatatataaatcggacttgtgagattcaggagactgtcgtccgttgcctgcacctctttc…	3D	30369662	30370099	wPt-2013	a	a	a	b	b	b	a	-	a	a	b	b	b	b	b	b	b	a	a	b	a	a	a	b	b	b	a	a	a	b	-	b	b	b	b	b	-	b	b	b	b
163	12.018	3B.1	wPt-6802	tgcaggatttggcatgacatgctaaaattttggagaagaacaaggcgtgacatggtgaaaagtgcatcatttgacctccggttaacatcttgggtcagttgttatgtttgtcaaactgaatcgttatcgtcaagtggatgttttgcttggtgttatcatccttttactctttgatgctttgtgatttgagcttctttgttgaagcttaatgtgttatgttcatctggttgctcttcttcttaagattggagcacttgcagatttctgttgctagattaagttttactatgccggtcattggttggttatatatttctgtcagtcagttttgtgcctaagagcaaatcagttgttctggaccttgtcaaacctcagctattgcttgagccagttctggga…	3B	43731432	43731937	wPt-6802(6)	a	a	a	b	b	b	a	a	a	a	b	b	b	b	b	b	b	a	a	b	a	a	a	b	b	b	a	a	a	b	a	b	b	b	b	b	-	b	b	b	b
164	13.333	3B.1	wPt-6239	TGCAGAATCTAATCTGGAGCAGGTACCTATTCAACTTGTTTATGTTCTAAGGCTGTTATGTGCATAATTTTTTTGTTTCAATTATTTCTTTGTAGCATTGTTACTTTGTTAGGCAATTTTGACATCTCGTTTTGTACTTCCTATTCTTGTGCCAAACCATAAAGGAATTTATGTTGTCACATGGAGGGAGTATAGCTGCCTTAACAGGACATAAAATGACTTGTATTTGATAATTTGTGCAGAAAGAATGTGATGAACTGCGCTAAGATTTTGAAGAGAAGTTTGGTCCCAACGCTCAACACCGTGCCGGTCAGATCTTGGTGGAGTTTGGGTTTAACGCTTATATGCAAGATAAGAAGGTCAATGAGTTTTCACGAAGTTTTCGGATGAGAATTGCCT…				wPt-6239	a	a	a	b	b	b	a	-	a	-	b	b	b	b	b	b	b	a	a	b	a	a	a	b	b	b	a	a	a	b	a	b	b	b	b	b	a	b	b	b	b
165	22.984	3B.1	wPt-5467					wPt-5467	a	b	b	b	b	b	-	b	b	b	b	b	b	b	b	b	b	a	a	b	-	a	a	b	b	b	-	-	b	b	a	b	b	b	b	b	a	b	b	b	b
167	0	3B.2	wPt-7000					wPt-7000(2)	a	a	a	b	b	b	a	-	b	b	b	b	b	b	b	a	b	b	b	b	a	a	a	b	b	b	a	a	a	b	a	b	b	b	b	b	a	b	b	a	b
169	3.265	3B.2	wPt-7145	tgcagcatatgcatccaagattgagattatctaggtaaaagACCTacgtgaaaaatcaattgtgaaacgcgtgtacagggcataaccgatCtcctCttccgcctctgtttctccgcaggagacttcttggagatgtacattgcgagcctctagcgcatgtgctcattgatgtgtgcccagggtcgtcaagagtagttatgccatgtccagaacaatggctgtggcgcggtaacagtcaaggttgtatccgtacgagcataaatgccgtctggtccacttcaggtgtataccacgacgtattcgcggatgctggtgattaacatgtcaggtattgcgaatgggctataataagtatcattcacgacgcgcgcacgaatgcacaggataccggcatcgtgt…	3B	734141583	734140912	wPt-7145(2)	a	a	a	b	b	b	a	a	a	b	b	b	b	b	b	a	b	b	b	b	a	a	a	-	b	b	a	a	a	b	a	b	b	b	a	b	a	b	b	a	-
171	7.624	3B.2	wPt-8056	tgcaggcagtgtattacatgatgtggttgtttgtgccaaattaagtcctattatgtggctggatgcttggttgtttttctggcttgaccgttgcacggttatcgcgtttgtttgttatgttgttacctatgcatagtgaaagatgggttcagttgaggcaggaagttgctgcttccaaatgccttttcttgtccagcttaactgtcacaatttgtttgctgtaatcgcttcatggaagaacctaaactgtttacatggcagtgtgtgatacaactcttctgaagtagattgagatttcattctgcttcctcgtgctctctgtaGaatgcttctaaatttcctgttttgtccaactgca	3B	744338570	744338291	wPt-8056(2)	a	a	a	b	b	b	a	a	a	b	a	b	b	b	b	a	b	b	b	b	a	a	a	b	b	b	a	a	a	b	a	b	b	b	a	b	a	b	b	a	b
172	13.775	3B.2	wPt-3725	tgcagatggtgacattgtcagcgccatcgtggagttgactaactaggtgatgataggtggggggtcactaatcagtcttagtcatgtcatcttgaatgttgcagttgcggaattggaggctgtatgtctattcaaacaggtttttgaggcgttttaacatctgaggaccagcaaactgcttgctcttatgcggaattctgaatctgctgtgccaaattttgatacaaatgcatgtcactcgggtttcagacattgtgatcccaactatggccattttgagattttgagaaaacttaagttgctctgttcctgtctgttcctgtcccttcgtttctctgttcctgtctgttcgtctcgcctccagcgccggcccccaaggcagatcttcaccacgagtct…	3B	761395119	761395520	wPt-3725	a	a	-	a	b	b	-	-	-	a	a	b	b	b	a	a	a	b	b	b	a	a	a	b	b	b	a	a	a	b	-	b	b	b	-	b	-	b	b	a	b
174	15.351	3B.2	wPt-5020					wPt-5020(2)	a	a	a	a	b	b	a	a	a	a	a	b	b	b	a	a	a	b	b	b	a	a	a	b	b	b	a	a	a	b	a	b	b	b	a	b	a	b	b	a	b
175	21.988	3B.2	wPt-1171					wPt-1171	a	a	a	a	a	a	a	a	a	a	a	a	a	a	a	a	a	-	b	b	a	a	a	b	b	b	a	a	a	b	a	b	b	b	b	b	a	b	b	-	b
176	37.416	3B.2	tPt-9923					tPt-9923	a	a	a	a	a	a	a	a	a	-	a	-	a	a	-	a	a	b	a	-	a	a	a	b	b	b	a	a	a	b	a	b	a	b	-	a	a	a	b	a	-
178	48.131	3B.2	wPt-0990	tgcagattgacacgacctactctacaagcctgtttggacagcacagtttatcaatgccaacgttaaatcctagtcaactatAtatACaatccggttaattaatctgagggttttcggagaacctttctcttggggggagattatctctgcaatcaacagattgccgaatagcccaagtcctcaggcctgatggggttcacaaatgaattctacaacaagttgaagcatcttctcaagggtgatctgctagctagatttctttcaagaattttatgagggctgagcaaatctcaagggagtcaacactgcatccgtagtgctcctacctaaaaagaacacaccccaggaaattaaggacttcaggcccatttcagtaacccacagtttacccaagctcac…	3B	791644310	791643885	wPt-0990(2)	a	a	a	a	a	a	a	a	a	a	a	a	a	a	a	a	a	b	a	b	b	a	b	b	b	b	a	a	a	b	b	b	a	b	b	a	a	a	b	a	b
179	49.219	3B.2	wPt-0021	tgcaggagcacgatggccttccacatgaggaaattgcctcgtgtgagcttctcttggggtggagatcctaaggtcacgtcctgggttgtgctggatgatggtacggaggtggaagacatggaggtttgggtggatagcgcactcatggtgctggcggtggagtgggtggggttggacatgattgctagatggaatttttgatctaggaggaagaggctctgatgaccatgtaaaatattgtggaagcattaaacccttttctcggaccgcactgtatatattgaggcaatgccttgagttacacgttgatgtagatcgctaggatacaccacgagagatttacagaaggtcggtagaatagaacagaagaagagatagaaagagattacagaagtttaa…	Un	329638712	329639225	wPt-0021	a	a	a	a	a	a	a	a	a	a	a	a	a	a	a	a	a	b	a	b	b	a	b	b	b	b	a	a	a	b	b	b	a	b	b	a	a	a	-	a	b
180	55.789	3B.2	wPt-8363	tgcagcactaaacttaaagttggatcggcgaatttgtttCtttggtttttCttttcctccatatctttggattaagacaagtgaggtgaggtgtgttttcgggagagaacagttaatatttgtgtatccaagttggctgttgtgacctgaagaaagaacttgtaaacagaagggcagggagacttgcatgttgtttatatcattgccaacaaactttcatgcggttgagagaacagttaatggtgtatctgcacggagactgcacactattaccccgaagaattacgcaaggtcgtagcaggttaattagtcctgtctgcatgtttattcacaacggatgttcgggcatgattcattcagttgtcgcaggtgttagctttatgagtcttgtggctgctt…	3B	788252615	788252033	wPt-8363	a	-	a	b	b	b	a	a	b	b	a	a	b	a	a	-	a	b	a	b	b	a	b	-	b	b	a	a	a	b	b	b	a	b	b	a	a	a	b	a	b
181	64.495	3B.2	wPt-1306	tgcagtcactgtgtgttcatccctcaggtgccatggatcaagtccaaacctcgggctccttcttttctcaacgcgctcatatgttcctttctttcctcgcaaatcctccccttctttccttaaagcaccccactccgctctagtaacacgtcacatgatataaacatatacaacacgcgctgccgatatcgcttctttcgcatggaaaaattctcttagttttcaatcacaaagacatcattagaggggacaaagggatgacagaaagggttagagcagccaatcttgttacatatggggtatcccttttcttaagaaccaacccaagtgcaacaacgacaacataaagtccatagttcttcaacaacgacaaagggattgttggtcaaggtagttatg…	3B	821727477	821726940	wPt-1306	a	a	a	b	-	b	a	a	-	-	a	a	b	a	a	a	a	a	a	b	b	a	b	b	b	-	b	a	a	b	b	b	a	b	b	a	a	a	b	a	b
190	65.669	3B.2	wPt-0531	tgcagccacacatgtggacgtagtccttctagctctaaacttctccatagtttcttgacttccttgcatcttatgaatggggccgtcctcatctaatcttttatgggctagccttcacaagaaagcagcacttttggttgacatggtacctcccagattcttttctcagccatgctcattaccaggttgtcacttgttgccgggatagggacatgtgtggacgaacctggaaagggtgagattgataacgcagcacctactcccaagtgagaaataagctggagattggtcacgcagaggttgatgcaggtgacgttgtcgcgctaccgcattagctcctcaccgcatcgcgagttgccacaccccacctcaaccaacctgca	3B	819293516	819293898	wPt-0531(9)	a	a	a	b	b	b	a	b	b	b	a	a	b	a	a	a	a	a	a	b	b	a	b	b	b	b	b	a	a	b	b	b	a	b	b	a	a	a	b	a	b
191	70.028	3B.2	tPt-4541	tgcagtagcaatgctagcaacttgttcgccgcgccacccatgggatccctcacccatgaccccgtgctcgttgccttagaggcagtgccgtccaccgcaggcgccgagccactctactgtaactcgtgtcatgtgtagttgttaactcttagtcacgtgtagtgtatgcaaccaacgttgtgcctatgcatcagcccagccaacgcaggtcacaagagttgcttcccgaatgcaaccaaccaatatacaggtaaccaaacaatgcgttgaacatggttttgagcccgcattacctcagccaggctcattcgtgccactgatgcaaagggaggatcattggtgcaggtaaccagacacactcatatatgatgtgtgttgcacacaaggatataaggtgga…	3B	824283639	824283126	tPt-4541(5)	a	a	a	b	b	b	b	b	b	b	a	b	b	b	a	b	a	a	a	b	b	a	b	b	b	b	b	a	a	b	b	b	a	b	b	a	a	a	b	a	b
196	78.992	3B.2	wPt-3301	tgcagttaactgaagatgggctattgttgatcttcagataaggggcctgacagataacacgcgatgttttcactaggtaaatggacatttttatctcacacctgtatatctcataagttttacttctggagatctgacgaagattcaaatgttgtcttgcccttttttgcagtgacaagtctaggatgtgtatgcttcatgcaatcaggcagtacgatggagataagatgatgtggccattgatgaaaggttcatagtctatttaactttcttacttctttcataaatttgtcggatgagaattttcgcagccagagcttgcatgctgttttggctttgaaagctgca	7D	484827420	484827767	wPt-3301	a	a	a	a	a	b	b	a	-	a	a	b	a	b	-	-	a	a	a	b	b	a	b	b	b	b	b	-	a	b	b	b	a	b	b	a	a	a	b	a	b
198	86.572	3B.2	wPt-7705	tgcagggaaagagtggatttctaaaacgacaaatataacaaatatgaagtcactttcttggccgagaaatgtaagtttgtcatcttgatagtgctaatctagatacctacaaatgtattcatgaccaaaaacaaattaggtaagttcaatcccacttctacattgttttgctggaacaatatgagagaaacaagttgggatggtaatctgatatgtctcatttgtacataatcctgttacttttgaatagttgagtcctgtagccttttctagtctactgatatttgaaaggggaacatggcaatgtgttgaattcctttttattctactcatgtgatgtcgcttatcttctgttttatgttatgtttccatgtgtatctatagtatgaaactatgaat…	Un	336603719	336604230	wPt-7705(2)	a	a	-	a	a	a	-	a	-	a	a	a	a	a	a	a	a	a	a	b	b	a	b	b	b	b	a	a	a	b	b	b	a	b	b	a	a	a	b	a	b
199	87.072	3B.2	wPt-9786					wPt-9786	a	a	a	a	a	a	a	a	a	a	a	a	-	a	a	a	a	a	a	b	b	a	b	b	b	b	a	a	a	b	b	b	a	b	b	a	a	a	b	a	b
200	87.659	3B.2	wPt-8959	GGCATGCAGGCACAATCAAATCATACACTGACAGATACATGCATGATGCATCGTCGTTCATAGTCACCACGAACAAGGACAGGAACTTTCAAGTAGTTAATAAAAGGCTGGATATATACAATACAACAGACGTACATATAGTGAAGAATAGCACACCCTGGGAAAAGACAACAATGAAAAGCTCGTAACCGTATATATATATGCCAAGATCAATGGCGGCCGTGCTTCTTGGCGTCTTTCTTCTTGTGGTGCTCATGGAAGGCGAAACCGGCGCTACCAACCGCGACCGTGGCTGCGATCTCCTTCTTGATCCTGTGCGACCGGGCATTCTCCGGGTCCTTCTTCGCCTTATGCTTCTCATGCTGCA	3B	807959072	807959458	wPt-8959(2)	a	a	a	a	a	a	a	a	a	a	a	a	a	a	a	a	a	a	a	b	b	a	b	b	b	b	a	a	a	b	b	b	a	b	b	a	a	a	b	a	b
203	115.124	3B.2	tPt-7209	tgcagctatgtaatgcttggtttcagttgccatctcttcttaacctgctttttttattgcagacggaggcaatgtgcagaccgtatccccacccgtcaggcacaaggatgattatttactaggaaatgggttttgactcctgtcctcaattatattatccacagctacaaatgtttacaacaagtgatgaggtagtaacaggtcatgaattagcatggttcacttgcactattgaagctcgtgacacatttggtccggattcctctgcttttgtgctgctactcatgggatctcaactgaacaatacttgcacaagagatcaatggaagtttgcctggtttttgaatcacacattctgttgtgcgctcctggaaggatctttccttgggtttctcacaa…	3D	253627686	253627247	tPt-7209(2)	a	a	a	a	a	a	-	a	a	a	a	a	a	b	a	a	a	a	a	b	b	a	b	-	a	a	a	a	a	-	a	b	a	b	-	a	a	a	b	a	a
207	0	3R	rPt-400826	tgcagtagaatgctggGaaacaaactaaacacgcatgaaacatgtacggagtatacattagcaaggatgttacttaaatgtggacattgtaaagcaaacatttgtgacgctctcaccattgtgataacttcaatatttccaaggtactagtccgctctttaatagctgtactcaagttgcatcAAcaggatataatgggtatatagataagcatgatgaaatcagctcggaaGAAAtatcaaagtgtactcatgggaatgataaggaaatttttcctAccgagatccattgcaaaaacaacaagctgtcaagcagcaaaagggaaaggggtaatgagttttgcgcactatcaggaaatcnactgctcgcatttgattttgctgaaccatgggacgaaaa…	3R	80427905	80427359	rPt-400826(5)	a	a	a	a	a	b	a	b	b	b	a	b	b	a	b	a	b	a	b	a	b	a	b	a	a	b	a	a	b	a	a	a	b	b	a	a	b	a	b	b	a
214	3.266	3R	rPt-7608	CTGACAAGAAGCGTAAGAGGCCGGTTTTATGGTGTGAATCTTGAAGACTCATGTGCTGCTAGTGCCTCATTGCTTAGTTCAGACATCATATGCTTAGTTCAGACATCATTACTTTCTAGTGATCTAAACACTCTTATATTTCTTTAGGGGGGAGTAGTTAGTAATTACCATGCTGGTGTTTTTGGCCATGCAAGGTACAAGCTAAATGCAGTGGTGGAGGATGACACTGGAACCATGAACTTGGTGATCTTTGCCGAGGAGGCACGGGAACTTATCGGTGTCCCGGCAGAAGAACTTTTTGAAGAGATCACCGATGATGGCAGGTGCACCGTGCCAGCTGCATTCTCATATCTTCGCGGCTTGACCCGCACCTTCCAAGTTGCCATGGACGACTGGAGC…	3R	50177013	50176565	rPt-7608(13)	a	a	a	a	a	b	a	b	b	b	a	b	b	a	b	a	b	b	b	a	b	a	b	b	b	b	a	a	b	a	a	a	b	b	a	a	b	a	b	b	a
222	8.722	3R	rPt-509031	tgcagaccaaaagatagagggggcctgggcatactcaacctatctacacaaaacacatgcctgcttctgaagatgttacataagtttatgaaccacagtgatattccatgggttaacttagtctgggaagcttactacccccatggaccaccttctgcacatctggccaactgttctttctggtggagagactgtttgaagcttcttccgatttacaaagactatgctataagcattgtacaaaatgggcacactttgcacttctggtcagataattggaatggcgatcagaaggccactacttggcctcacctattctcatttgctaagaatcagcaactatccattttagacctttggcaaacagatgacctgattgaacattttcacctaccttta…	3R	42804128	42803422	rPt-509031(3)	a	a	a	a	a	-	a	-	b	b	a	b	b	a	b	b	b	b	b	a	b	a	b	b	b	b	a	a	b	a	a	a	b	b	a	a	b	a	b	a	a
225	32.011	3R	tPt-506986	tgcagaggcgggtatgggcgcaggcgcggacgcgggggcgccggcgcgagcagagtgaggaggagtcatcggattggagagggaggagtgagactgaggagtgatgaggcgaggaggggctcggggtgtgacggaaggacagcagaggagtcggcggggttgggggcttggggcagaggtcggcatcggcggaagaatcgggaaacggaggagacaaaggctgagcgtgcaagcgatctggggatattttgtttagcccaatcAcccatgtttttttccttcctcagtcaatcgtacggttttgtttttgtatcgtagctagtccgacgtggcataggcgagcgggcgccctttgtgcgtaggttaatgTgttggaaatatttttttgaacagagaaag…	3R	11437659	11438136	tPt-506986(2)	a	a	a	a	a	b	-	b	-	b	a	b	b	b	b	b	b	b	b	a	a	a	b	b	b	b	a	a	b	a	a	a	b	a	a	a	b	a	b	a	b
228	34.186	3R	rPt-508643	tgcagatctggtcgtatctttaggttggacccttccaatctatgatgttgttcaatggcggcgtttgttgttttggtacgcttctcctatggagccttaatacgaccactactacaacaagctagtattgcccggctcagggtgagggagggacgataacggcggtgcacctttgactcgcttcagtgctggtagtcgtccctacgtggtctatggatctgaatagaaccgttttgtggacatctgccagacgggagcaagccacacgccaaacggtggaatacgtggctggttttgttcctcggatgcctccaacatggcttgttcgttcaggtgtacgtgtcggttcagagcttaGgcaaatgattactcaaatgggacagacagtgaggcaggccg…	3R	9794215	9793566	rPt-508643(3)	a	a	a	a	a	b	b	b	b	b	a	b	b	b	b	b	b	b	b	a	a	a	b	b	b	b	a	a	b	a	a	a	b	a	a	a	b	a	b	a	b
231	35.273	3R	rPt-411037	tgcagcccttgtgtatgtatatacacagcctccaccgacccaacacaatcataaacttatacgacctagctatcctagccggacacctagcctaattaaacacgaattcctaaccggacaccaactccgagtaccgtacgtgcaaagcagctcacacacgtacaggacacaagctagaccaattagctagtaccaatcctacacaaggcactagcccttactatggctaggacaagattatctaacaaaagggagggagcaattatcaatctctgtccgtgctgcgttcatgtccatgggaaaactagtattgttgcacccgtgcagaggtcatcttgaccgtatcgtacgtgtgcaatcctgtccgtcgtcggtctagtaccgtgaatgtgacactgca				rPt-411037(2)	a	a	a	a	a	b	b	b	b	a	a	b	b	b	b	b	b	b	b	a	a	a	b	b	b	b	a	a	b	a	a	a	b	a	a	a	b	a	b	a	-
232	37.448	3R	rPt-389640	tgcaggtatacgtgtaggtaacacactatatttgccgcgcaagagcaagttcacaggttataacctatattcgtgatttatgttcacaggtgatcttgtacagtacccatagcccaatcctaatttgtgtcatttgtttgtagtgattgcaaggggagatatgtgctgcacttatctcagtaatcagggcaagcccatatctattatatgcatattttgttagtactattgcaatttagcaagttcttgttctttccataagttgtttgctgaacatttcatgccgccttgagcatgcaaaagtacttttgaatgcctgttagtcacaaatcacgtcacacaccacatctctattttttttgttttggtagtttaaaaataactattctgaatgttctt…	3R	6113369	6113947	rPt-389640(3)	a	a	a	a	a	b	b	b	b	a	a	b	b	b	b	b	b	b	b	a	a	a	b	b	b	b	a	a	b	a	a	a	b	a	a	a	b	a	b	a	b
235	0.000	4A	wPt-0162	tgcagcggccattgattggtcaactcagctgctatgtgtgcacagtggtgcaattgtgtgcgtgctgccacgaagagaccagacgaggccatgccatggaccagtggaagaagaagaaagcaagcaaagcttttactaccactacgaaccttgtcgtttctgtgtctcgtcgctgtaactagtaaaactaaacttttcacccgcactattttacctggggtaaaaacagcagctgtctagtctagctacctgggaatctacctaaggctatctttggttcataggataggaattacatatagggataggaattacataggaaatgaggtgcatgcatcctaaatcctatgaagtgctcaaccataggaaaagaaaattgaatgccatttggttcaaagg…	1B	419981794	419981440	wPt-0162	a	a	a	a	a	a	b	b	a	b	b	a	-	a	b	a	a	a	b	b	a	a	b	b	b	b	a	a	b	b	a	a	a	a	a	b	a	b	a	b	a
236	4.216	4A	wPt-2946	tgcagctaaagcacagaaaaatatatgacatagtcttacgagtaggcattgaagcatgaattttacatagagtaatctttacttcagcccgcttgaattttcatagcaccatgtagctacagataattgcacacacaaaaatgagatctagggattaaattgaaaaaaatgggagcgagagagagatcagcaggcagtaaataagtaagaacagtagccctctgttctagccaaattagagagctcactgatgcatggtgctgcactattacaaacagtacccagatttgataagcttgcagactacactttctgca	4A	672205348	672205032	wPt-2946	a	a	a	-	a	a	-	b	-	b	a	a	b	a	b	a	a	a	b	b	a	a	-	b	b	b	a	a	b	b	a	-	a	a	b	b	a	b	a	b	a
237	16.698	4A	wPt-5857	TGCAGGACTCTCGTCTTCTCCTCTCCTCAACCACTCTGACCGTGAGTGATGGGTGACACTGACGGGTGAGCACTGCTGGGGCCCTACCCTGCCCTAGCCCCTCAACGAGAGATGGCCGGCCTCTGCCGCTCTAACTCTTGTGCCGTCCTTCTCTTCAACTTGAAGCTGATGGTGCTTTGACAGCGAGTGAGAGTGCCTGCTCTCTCATCCTCATTATCGCATAGCGAGCCTGCCCCTGTCCGCTTCGCTTCTCTGCCTGTCGGCCGCACGGCCACATGCGGACATGTCTCACGAAGCTCGGCTGGTTCCTTCCATTCCACGTACCGCAGCCGAACCAACACATTTGAATAGACAAACAGGAAGCCAACCAGGCGGCCTCCCTGGCGCTCAGTTACCAGA…	4A	649801905	649802625	wPt-5857	a	a	a	a	a	a	a	b	b	b	a	a	b	a	a	a	a	a	b	b	a	a	a	b	b	b	a	a	b	b	a	a	a	a	b	b	a	b	a	b	b
241	21.067	4A	wPt-6728					wPt-6728(4)	a	a	a	a	a	a	a	a	a	a	a	a	a	a	a	a	a	a	b	b	a	a	a	b	b	b	a	a	b	b	a	a	a	a	b	b	a	b	a	b	b
242	32.330	4A	wPt-7280	tgcagaatttgaaatttctgcgctcaccttttcttttacatttcgctctgcttaggaattgtcttgaatatttcgcaaaaaaaaaggaattgtcttgaactcttgatggagcactgtcTtGTtaatctgTTAgatagtagctttgatgatgttgtttcctcGCttcCTgttGgacattctagaTgaggtTatttTtgtctCtgcgtgtaggatCtctccgCTtgAtgtttttttttaGTTgaatcAaacttGtcatatttacttacttgcaacgcaccctgtActatgatttcTtTGatgcctTTtCtGggctctagcagtgtagCtgtaaaacaagactgatcatctcttaaaactgcgtcatcattcaAaggtgcatgaaggTCtaggTgTTttctt…	4A	695969426	695969901	wPt-7280	a	a	a	a	a	a	a	a	a	a	a	a	a	a	a	a	a	a	a	b	a	a	a	a	a	b	a	a	b	-	a	a	a	b	b	b	a	b	a	b	-
243	38.690	4A	wmc262					wmc262	a	a	a	a	a	b	a	b	b	b	a	a	b	a	a	a	a	a	a	b	a	a	a	a	a	b	a	a	b	b	a	a	a	b	b	b	a	b	a	b	b
244	42.502	4A	wPt-6662					wPt-6662	a	a	a	a	b	b	a	b	b	b	a	a	b	a	a	a	a	a	a	b	a	a	a	a	a	b	a	a	b	-	a	a	a	b	b	b	a	b	a	b	b
245	48.719	4A	wPt-0610	tgcagcgacgaatgaaagtagctggtttgagaccctcgtcccgcaggatccagttgtctcgttggatgttcactttctTgccgttaccaatcctccaaacaaggcctgctttgagaagatccagaccatgctcaatgccccgccagacaggagatgcgtctgaagcaaacaccgtatctaccaaatcaccgtgcggatagtacttagatttcaaaactctcgtgcacagtgaatcaggtctatgaatcagtctccaagcttgtttagcaagaagggcttggttgaagagagacatatcttcgaacccaatgcccccgcctctttttggtcttatcatacgttcccatggcatccagtgcactttccggtgaccattctcatccccccaccaaaaatcgc…	2B	634195798	634196274	wPt-0610	a	a	a	a	b	b	a	b	b	b	a	a	b	a	a	a	a	b	a	b	a	a	a	a	a	b	a	a	b	a	a	a	a	b	b	b	a	b	a	b	b
246	50.894	4A	wPt-5434	ccagtgcagctagagtccctccggtagtgtctctaaccttgggcagttatnaatatctagcttcttgagccgagggaatgatacaaccgctacttgtcctaccacttcctggtgccatctccctagtataggcctgtagtgaactaccacggtttccagattaggaaaataaggtgttggcgaaatacaggagtctctattgtctggatcatcatttaccaacgcgcatacttgtcaagctatgaaaacctcgcaaatacaagtaccggagggagggcagctgccataatgctggaagatccttgcaattcttgctacccagagaaagttcacttagttgttctaacattgtagagtcatgcatccatgatgagaattTAGcacccgtataatcagATa…	4A	730956029	730954982	wPt-5434	a	a	a	a	b	b	a	b	b	-	a	a	b	a	a	a	a	b	a	b	a	a	a	a	a	b	a	a	b	a	a	a	a	b	b	b	a	b	a	b	b
247	51.981	4A	wmc219					wmc219	a	a	a	b	b	b	a	b	b	b	a	a	b	a	a	a	a	b	a	b	a	a	a	a	a	b	a	a	b	a	a	a	a	b	b	b	a	b	a	b	b
248	54.156	4A	wPt-9592					wPt-9592(19)	a	a	a	b	b	b	a	b	b	b	a	a	b	a	a	a	a	b	a	b	a	a	a	a	a	b	a	a	b	a	a	a	a	b	b	b	a	b	a	b	b
267	56.550	4A	wPt-2151	tgcagtactactacccgtgcaacctgtaatacaatcttggctctgtaatcccaatgataatcgttttaagantcatgtggtgtcttcataggggagttgtgctaataaaagacaacctCgcatgacgcaactggtcaggaagtaagaagtgttgttttgtactcatgacgagacaattaaatacctttttttccaatgtaagtttgcgcgttctacgtggtcagccattcaaatagcgtcaaatctatattcacccacaagtgttgccaatattttgatcattggctggacggtatttcaaataggtacaaaacgctaataagggtggcagtgtatgctttactatggtcgctttgactatgtagaaatgatgttgtttttaataacaaaaattgaaac…	Un	89037449	89037981	wPt-2151	a	a	a	a	b	-	-	b	b	b	a	a	b	a	a	a	a	b	a	b	a	a	a	a	a	b	a	a	b	a	a	a	a	b	b	b	a	b	a	b	a
268	76.135	4A	wPt-11661					wPt-11661	a	a	a	a	b	a	a	a	b	b	a	a	b	a	a	a	a	b	a	b	a	a	a	a	a	b	a	a	a	a	a	a	a	b	b	b	a	b	a	b	a
269	0.000	4B	gwm495					gwm495	a	a	a	a	a	-	a	a	-	a	a	a	a	a	a	b	a	b	a	a	b	b	a	b	b	b	a	b	a	a	a	a	a	b	a	b	b	b	a	a	a
272	4.414	4B	gwm368					gwm368(4)	a	a	a	a	a	b	a	a	b	a	a	a	a	a	a	b	a	a	a	a	b	b	a	a	a	b	a	b	a	a	a	a	a	a	a	b	b	b	a	a	a
274	6.589	4B	gwm149					gwm149	a	a	a	a	a	a	a	a	a	a	a	a	a	a	a	b	a	a	a	a	b	b	a	a	a	b	a	b	a	a	a	a	a	a	a	b	b	b	a	a	a
275	10.948	4B	wPt-8543	ctctggccaccacttgttgtaaatgcgattccacgctcttcccgaggcatattattcagtacagataaTatgaccgAcctaagtacgttgagtgtTgtgtatgaTAtcgcttatgatatgtgaggGtgGgatatactccctccctgtttcttngtgntatnctaatatgcacatctaagaaaaggatatgtactgtatatttacttcccccnnnccaaaatataagaacgtttttaacactagcatagtgtcaaaaacgttcttatattttgggacagngggagtagcttgcagaggatattaaatatgcactgaccaaaaccttaatcattatttgctgcttattagatcaaacttggtccgagtgttgtttttcaaaaaaaaaaattggctaagtgg…	4B	629227634	629226998	wPt-8543	a	a	a	a	a	a	a	a	a	a	a	a	a	a	a	a	a	a	a	a	b	b	a	a	a	b	a	b	a	a	a	a	a	a	a	b	a	b	a	a	a
277	16.404	4B	wPt-7412	tgcagctcctccaacagtcttagttgtagttctctctgtaggACacgccaccggcatgctaccccggctagtatccctcctcgcattctctttcttgtagactcgccccttctcctcgccatgtgcgccctagttctttctgctccggaatgcaacgtcgtctttctggctattaccttagattggtttttctatgttgcctatccagttattaatgattaaggacatctcaattatctcttggaatgtacgcggtctgggtagacacaaaaaatgtactgacgtcaaagccgctatttcttcctctgcgtgctccgtgttgtgtttgcaagaatcaaaactcctagatatatctcaatttaaggctatctcttttctaccacccaaccttagatcctt…	Un	315213618	315214207	wPt-7412(2)	a	a	a	a	a	a	a	a	a	a	a	a	a	a	a	a	a	a	a	b	b	a	a	a	a	b	a	b	a	a	a	a	a	a	a	b	a	b	b	a	a
278	36.751	4B	wPt-3608	tgcagaagccaacTgtagccggagtttggatgcacctctatgggtggcactagctgttgtgcagtcttataatccgaaacgtaagattccaagaagtgaaatctcaatgtctgacttggagctgtgtttgtcaaaggcggccttctcagccgctcagcgttctggtatcaattccttcttgacttgttaacattaggaacttgaggtgtacatttgtagatatgaatatatagtagaacaagaaacttaaaaaacaaattacatgctttccgaaatccttaaatcttattgtgcctacaaatgagaataacaaagtatgtagtataaaacaacaataaattgactcactgatatatgtgtatagtacacaaataaacaggtttaaacatctgtattctt…	4B	657495942	657495662	wPt-3608	a	a	a	a	b	-	a	b	a	a	b	a	a	a	a	a	b	b	a	b	b	a	a	a	a	b	a	b	a	a	b	b	a	a	a	b	a	b	b	a	a
280	42.549	4B	wPt-8292	tgcagcctngccataaactatttgccatttgcggacagaaccgaaaaaaagaactaaccaaaatcttcgtttttcagtttttggttttactagcacatatgcccgtgcgttgcaacggaaaaaaatgatgttttgtgcaatcttaatgtctcacaacatcggattcaccatgaagaacatgctgtcacgcaacatccttctacaaaataaacataacaaaatacgatgcaatttagccgtgttatattttctttgctgggcataatcttccacggattctgtttaagnataatccttcctttagttaccatgacgttctcacccattttagtcgggaatcaaatcttttcttttctaatttggtagcctcaatacattgaagcctacagatcttttctt…	4B	664526747	664527777	wPt-8292(2)	a	a	a	a	b	a	a	b	a	b	b	a	a	a	a	a	b	b	a	b	b	a	b	a	a	b	a	b	a	b	b	b	a	a	a	b	a	b	b	a	a
281	0.000	4R	tPt-398700	tgcagtaacatcattcatatctaatgaaacaccaatgttgtgtattggtcaacataatacatctcaagcgagaggtgctggctggaagtatggatgtttctattgaaacaccaatgttgtgtacctctaatgaactatgtgacaggctgtgagaaagaaagtaggcggaggatgggatcccacatatacaaagagaagtttcttcccatactggagatcggtcttacaagatcggattcctttgaaggtgtatccagcctatgcaagctcaggtctatcactgagtaactcaatagtcaatggatctactccaactccaaatcctaaacttggtccagaacggaGaatctcgccacttacaagcagtaAtcaacccagaaggtgttttatcactgccgc…	4R	18796560	18796025	tPt-398700(2)	a	a	a	b	a	a	b	a	b	b	b	b	-	b	a	a	a	b	a	a	b	b	a	a	a	b	a	b	a	b	a	b	a	a	b	a	a	a	b	b	b
283	9.797	4R	rPt-389466	tgcagcatgagtggagaaaccaagtttagcgctctgacaatatttgtacccattgtgtaaaacaagtttcaaggcggcctctctgcattgcagtgtgcaggggtaaggcttgcctcgtataatccttccccagatcccacctggcgtaggagcttctagcactgggtctcctttttttctgtacaagttttgtgcttctaaagattacagtttagagcccagatttgtttcttttgctcaggcgcaaaaaagtgtttgtttttccaagaaagcctactggaatctgaatggttcaaacatttgcatgtgtaattttacctgaattttagacactcagaattatttatttaccttccactgca	4R	19106502	19106863	rPt-389466	a	a	-	a	a	-	a	a	a	a	a	a	-	a	a	a	-	b	a	-	b	b	a	a	a	b	a	b	a	b	-	b	a	a	b	-	b	a	b	b	b
284	11.015	4R	tPt-411422	tgcaggggatgaaattgtatgcattataactatcctaacatgaatagattgcacgtcacccagatttattactgtactgcttacatatattcgtatgcacatgcagagttgtatgtttagggatatatgggactttggagtgaaaaactgtacttctgatatgcttaagggggtcactttgtacaaggaaaggtatggagttattttttacaatttgcatgctcgttctgttctattgtgtatctaatctttggtataccatgcactgtagcaatcctgcttcagtcccttggtacatgaccggcgcccagtttattgtggagattagttccGattgtagccaggatgctgaccattacaaggtataaataatctcttctctattgctttacactgtcG…				tPt-411422(14)	a	a	a	a	a	a	a	a	a	a	a	a	a	a	a	a	a	b	a	a	b	b	a	a	a	b	a	b	a	b	a	b	a	a	b	a	b	a	b	b	b
300	12.102	4R	tPt-509632	tgcagaccggtggcaatcaagaagctgtatgcccagtacccacaaagcctgaaggaatttcaaactgaacttgagactgtcggcagtatcaaacaccggaatttagtgagccttcaaggatactccctatcacctgttgggaatcttctcttctatgagtacatggaaaatggtagcctctgggatgttttacatggtaagtgcgcactgcaaacttgttccaaatgctgagaatggcaatagctagcacttatgttgttctgattttgacagtctttgtttcttcatctgtcacaaagaagtcaaacacacaacctggccactctcaaaacagttgatgttttgacacatttgtagtcctgctaatttattgattgctaaccagttggagaactatca…	4R	640888090	640888559	tPt-509632(8)	a	a	a	a	a	a	a	a	a	a	a	a	a	a	a	a	a	b	a	a	b	b	a	a	a	b	a	b	a	b	b	b	a	a	b	a	b	a	b	b	b
312	13.189	4R	tPt-505225	tgcaggtgtgccgcgtgcgtgagctgtggcatggagagcttcatcagtgtctttgagtgcgctggatgggagagtgatgttactcgctcagccatggagttctccaaaattgtctgttgcttcctactctccggggtcatctttaactgatttaatttgtcccaagttgtggtaattcgggagagagacaacgtagccgtgttggtctctgagcgagcagatcaaagcacaaacacgggaggtatccgacaacaacgacgaccacgacaccgttccacttaagccctgttcggaaacccactccaccgcttccactccaggaatctcgggagcgagaaaagggtagctccctgatttctaactatagctccgcccgctccgggagctgagttgcgcagc…				tPt-505225(7)	a	a	a	a	a	a	a	a	a	a	a	a	a	a	a	a	a	b	a	a	b	b	a	a	a	b	a	b	a	b	b	b	a	a	b	a	b	a	b	b	b
313	15.365	4R	gwm130					gwm130(8)	a	a	a	a	a	a	a	a	a	a	a	a	a	a	a	a	a	b	a	a	b	b	a	a	a	b	a	b	a	b	b	b	a	a	a	a	b	a	b	b	b
321	16.452	4R	rPt-389872	tgcaggtgggtatgcaaacctggactgtcccccatatcactgtcatgcatagcagtacaaacagatggatctaagtctaactgctatgttgacatgtagatgtcgctgtccagttgcaagtccttgactgccaattcactagagaaatagttttggtttcacaactatccagtaaattggtattgtgtctccatcaattccatcacccttgtatcatttcagtttctgatacctcaaatacctgcaaagcgtctaaatacacagtcgaaaaaactaaattattaggtaattaacatcatatattcatctacaagtgtcgttggtgcctctaaactacagataatcatagcaagtggatattaattattctagacagagtcaacccaactcttttactgc…	4R	777988640	777989209	rPt-389872(5)	a	a	a	a	a	a	a	a	a	a	a	a	a	a	a	a	a	b	a	-	b	b	a	a	a	b	a	b	a	b	b	b	a	a	a	a	b	a	b	b	b
326	22.602	4R	tPt-402470	tgcagtgaatcacgagtaacgtgacatgcaatcaaagtcagtttgtgttctttagatcctgatggcttgccaacattaggtcatgcaaactataaacagtaccgtcagaactaattcacatttaatttaccaaaatgtatcccttatagttaaaattctttttcagtaggaacagaactctagcaaaatccaggacaaactgtactggcagtattaccttgtgatagtcgtcaagttgtaggcctacaacatctactggttgcagaaatggcgctgaccattcatgagacgtgatctggaagaaaatgaatacagaaaagaggatcaagtgccaaattttgcaaagatcaacagaaagcttttcatagggcaaagaaatcacacatttgagttttcaac…	4R	750743395	750744003	tPt-402470	a	a	-	a	a	a	a	b	b	a	a	-	-	b	a	a	b	b	a	a	b	b	a	a	a	b	a	b	a	b	b	b	a	a	a	a	b	a	-	b	b
327	24.113	4R	rPt-506124	tgcaggtgtatgcaccctggaaccgtcccatgaaatgcccaaccacaagggtcacaatgatggccctgtacactgggattaaaaagcagtgtgctggtggatgcttttgatttgtggctaccctgctttggctgtgcttcaaaagatgacctatgtcttgaaaatcgtttggatcgcgtggtgagaggtggatcacttgttatctggaacttgcgatggaatgtagaggcctgtaccaaattacagaggaaaaacatgttggtgctgtggtataatagcatgacggaggaaacattcatgctcagaatcataggcacagagatgttgtggtcccaggttcaagtgaaggaagaggattatcgtacgagagagaaaagtggaacatgagaagtgccttgc…	4R	767698086	767697462	rPt-506124(14)	a	a	a	a	a	a	a	b	b	b	a	b	b	b	a	a	b	b	a	a	b	b	a	a	a	b	a	b	a	b	b	b	a	a	a	a	b	a	b	b	b
341	25.201	4R	rPt-402563	tgcaggatagtagaacctgaccaatggttggtcacatgaagtaaaaggaccaaaagatgtttctatgaagaagccataccatctcttattgcacatcccgctcctgggtcgtagtcatgctcttttctcacagcttcattgtcatctgttcagcctagaaaatccaacactcatcaaataattacaaaattggaagaaaaggacacatgtgaattacttttgggtactgtactgcaaaatgtagtttatgcctagaagagattggcacgttacaacaattgccatgtagaaaggcatgcccagcttgcttggaggcatcatgctccaagtgctgca				rPt-402563(5)	a	a	a	a	a	a	a	b	b	b	a	b	b	b	a	a	b	b	a	a	b	b	a	a	a	b	a	b	a	b	b	b	a	a	a	a	b	a	b	b	b
346	32.869	4R	tPt-513729	TGCAGTGTAAGAGANNTTTAGTTACTTGGTAANNTATCTAGATAATTCCCAAGCTAATTTCAGTTGAACATGAATCAGTGTTATTTAACTAAAAAGGTCATTATGACNATCGTGATCTGCTTAATATCTGTAAAACCTATTTAAGTGTAGCATGAATACAAATGTGATACCTCACATGATT	2D	294513951	294514134	tPt-513729	a	a	a	a	a	a	a	a	a	a	a	a	a	a	a	a	a	b	a	a	b	b	a	a	a	b	a	b	a	b	b	b	a	a	a	a	b	a	b	b	b
347	33.956	4R	tPt-508199	tgcagccaagccatgaacgggtagaacccttcatcacgaggagctatgcctcatatggagttcccaccgcgcgccaatcaggccaaactatcattgatgagcagcagtagcgcaagcagatcaccaaccagatgccaggccagattggaagaggagggccaggggagggtatggctcaggcgaaagtgaggtggcccgccctcaccagccggccagccatggaggccgccgccagcgacagcgaggaggatggagaaaggaggttgctggcggctggggtgccttcggaatcgcgagagcgaccagggaggccgccggttcctgaaagggctttctagaacatgaatagttttggaaatacaaaaggctattttctttggctaagaaaagctcaaaccc…	2R	927213240	927213484	tPt-508199(2)	a	a	a	a	a	a	a	a	a	a	a	a	a	a	a	a	a	b	a	a	b	b	a	a	a	b	a	b	a	b	b	b	a	a	a	a	b	a	b	b	b
351	45.002	4R	wPt-4487	tgcagaaagaagacacggctcataaaagagtggttgccggcgtccaatattttcctcgtcttaatgaatgaaagcagcgctgctgcattttgtcaaaaacaatttaattggccgaccacagagagtgagcattattgtctatttaacaaccctgcacacaaggagaggagtgcagaatacaataattaaggacctaccattccaacccccatctcaaccatgaagacattgcagcttttcatggtccatcttctcacgcataccctcctttttctcacatccagctcctcccaacccaccaacaaccaaagtagcaactacagcgccgatctctctgtgctcctaaaattcaaatccctcataaccagtgaccctacacgggcactgtcctcttggtct…	4A	736770964	736771450	wPt-4487(3)	a	a	a	a	a	a	a	a	a	a	a	a	a	a	a	a	a	a	a	a	b	b	a	a	a	b	b	b	a	a	a	b	a	a	a	a	b	a	b	b	b
352	57.194	4R	tPt-402443	tgcaggaagttgctcattgatatgtagatagagattcacgttccagctaaggtcaactgcatctgaatttggtgtcgttttcaagctgtcaagctacgattggggctgcatgtacaagggtcatcaacaagacttacgtcaattatcttgattattggtttgtacatcatcattagtggcaatggttcttctctaataaaaaaactagctggtgatatcaccttatcccgcctgtcctgctactgctgtttgtacatactttgtcactattttgtactccatctgtcccaaaataattgtctcaactttagtaaaacattttacgctacttgattcttcctctgtattagcagacttatgttgtaggcctggagctggtgggtgtcatcaaatcatttt…	4R	837549856	837549226	tPt-402443(4)	a	a	a	a	a	b	a	b	b	b	a	b	b	b	a	a	b	a	a	b	b	b	a	a	a	b	b	b	a	a	a	b	a	a	a	a	b	a	b	b	b
356	69.387	4R	tPt-508131	tgcagcattaaacactgaggattgaagtgcatgtgtggactacgtacctctgttttaggcatgacgagccaatccttcaaatgtcagcagttccgttcggaatttctaacccatagatcggtctacagcattctctggatccaatttcctttctttcctcaaacacacgatatgatttgagaaatttaGagaaatcataacatgatgctttgttcaaggaagtgataaatttggagaaGcaatcaattaatctacagcaggaatatagacacacacacaaaggattggtgtagttaccttggttaattaatgcaggggcacaagccttgatatgctacgccagcaaactgaaagtagctcgcgcgctcacgttgangaatggatgtaggcttagctagc…	4R	872388610	872388067	tPt-508131	a	a	a	a	b	b	a	b	b	b	a	b	b	b	a	a	b	a	b	b	b	b	a	b	b	b	b	b	a	a	a	b	a	a	a	a	b	a	b	b	b
358	70.474	4R	tPt-401955	tgcagattgaagttcaagatTggttctctccaattatgtgtagattttgttctttgttccaacacaaaatcatgcttccaccagttgctagatccctcaaaaaaaattatctcatagaagttcaatcaaattaggatgtgaactgagataactccagaaaatttgacaagatcatagttaactttatgtacattactgtcatatacacagctttgtatacattgcatatacacaaacgggttcaaacattgtgtacataaggaaacgtctgtccagatattgtactgtatctgttattgttcctccacacatacattaatcagctagtgagccttgtctactaaagtcttcagatggcaatatctgttcactttcgggaatagattgagcaacatgcag…	4R	876737017	876736391	tPt-401955(2)	a	a	a	a	b	b	a	b	b	b	a	b	b	b	a	a	b	-	b	b	b	b	a	b	b	b	b	b	a	a	a	b	a	a	-	a	b	a	b	b	b
359	71.561	4R	tPt-401048	TGCAGTTCGTTCCAGTTTTCTGGTCATTAAACTTTTTTTTGAATTAGCAAGAAACAATGGTTGAGCCTGAAAGTGTTGACTCATCCAGTGCAGTTTGCAATCTGTCTTCTGGTTACTCGGCGAGCAATCTAGTAGCCCGATGGACAATGGGCACTTGGGCAGCCATGGGAGAAGAGAGTTAAAGAAAAATTAAGCTCCTTCTGATTGGCGGCAATTTCCCAGAGTAGGTGGTTAATATGCATGTTCCACCACCAACCACTTTTATACAAATGGTTTTAAACAGTTAAAATAGAATGTGATACTGTCTATAGAATCTGACAACCTAAGGAACCAAAGGTGGCAGAAAAGCTAATTTCATTTTCAAAAGAAAAGAATGGCATACTCATAATACCTGTGCCC…	4R	873877947	873877535	tPt-401048(4)	a	a	a	a	b	b	a	b	b	b	a	b	b	b	a	a	b	a	b	b	b	b	a	b	b	b	b	b	a	a	a	b	a	a	a	a	b	a	b	b	-
363	0	5A	wmc327.1					wmc327.1	a	a	a	b	b	a	a	b	b	b	b	b	b	a	a	a	b	b	a	a	a	a	b	b	b	b	a	a	a	b	b	b	b	a	b	b	a	b	a	b	b
365	19.396	5A	wPt-1370					wPt-1370(2)	a	a	a	b	a	a	b	b	b	b	a	b	b	a	a	a	b	b	b	b	a	a	-	b	b	b	a	b	b	a	b	b	b	a	b	b	b	b	a	b	b
366	35.749	5A	wPt-5250					wPt-5250	a	a	a	b	a	b	b	b	-	b	b	a	b	a	a	a	b	a	b	b	a	a	b	b	b	b	a	b	b	a	b	b	b	a	b	a	b	a	a	b	b
367	45.196	5A	wPt-1052					wPt-1052	a	a	a	b	a	b	b	b	b	b	b	a	b	b	a	a	b	a	b	b	b	a	b	b	b	b	a	b	b	a	b	a	b	a	b	a	b	a	b	b	-
369	46.37	5A	wPt-3334	TGCAGACTACTGGTCAGCTTTGTGGTTTCCTCCTGNNAAATACCCTTCTTGCCCATTTTGTGTTAGCTTATTTGCATCTATTAAATTTATTGATCTAATTTGATTCTTTGCTGCCATTTGCCTTCTTGTATTTTCAAAACGTTGGGCAACTACTGTTTATGACGTTACCTCGCAATGCATCCGATTCNGNTCTCCCNACTATTCCCGTGCATGGACTCTCTTAATCTTCTGANTTACTTTGCAAGTCATGATTCTCTCTCTGCTTCACCTNNTGGCTTGCTCNATTTACTACNGTACCTGATTGTATTCAGCTAATTTTCCCCCTTTTACTACTACTTGCCTGTGGACGGATGAAACGCAATTATGCACCTACTGCTCATGACNGAGGTGGTTACCCCT…	5A	666696359	666696161	wPt-3334(2)	a	a	a	b	a	b	b	b	b	b	b	a	b	b	a	a	b	a	b	b	b	a	b	b	b	b	a	b	b	a	b	a	b	a	b	a	b	a	b	b	b
370	51.827	5A	gwm126					gwm126(2)	a	a	a	b	a	b	b	b	b	b	b	a	a	b	a	a	b	a	a	b	-	a	b	b	b	b	a	b	b	a	b	a	b	a	b	a	b	a	b	b	b
373	66.353	5A	tPt-6495	gctggaattcgcccttgatgganccagtgcaggttcattcagtgtacttgctgctaagtttgaatcccaatacagcttgttatagttttgtcttatcttaaagaaggtcaggattctacattcctctgccttgatgaatattggaaggatgtcggtaaacaacatcaagtagaccagcagcaaggtaatactcattcttgtcattataacttcatgggtcctgatgccttttgccatttggcttccattgcaaaagagtatcatgtgaggcacttctccttttttgccccaaaactgtttcccctttgctgcatgtttttgttttctgggatgacagaaaactagtcctcattgattttcacaacggaagagattgttcttgaaatgtaatcgttcttc…	5A	681456829	681456132	tPt-6495(2)	a	a	a	b	b	b	b	b	b	b	b	b	b	b	b	b	a	a	a	b	b	a	b	b	b	b	a	b	b	a	b	a	b	a	b	a	b	a	b	a	b
374	78.085	5A	tPt-514325					tPt-514325	a	a	-	a	a	b	a	a	b	b	b	a	a	a	b	b	a	a	a	b	b	a	b	b	b	b	b	b	b	a	b	a	b	a	a	a	b	a	b	a	-
375	0	5B	wPt-5120					wPt-5120(2)	a	a	a	a	a	a	a	a	a	a	a	a	a	a	a	-	a	b	a	b	a	b	a	b	b	b	b	a	a	b	b	a	b	a	a	a	a	a	b	a	-
377	6.559	5B	wPt-4996	TGCATTGCACGCCGAGTGTAAACTGTGCTGCTCCTTCTTCAATCCTACTNNCCACACCGACCAGCTTCCTTACCGCATGAGCTATNTACCCACCCCTATGCTGTGTTTTCAAGATCCTTCNTACCCATATCCAATTTTGGCATTACTCTCACNTTCANTCTNTTCCTCTTCCTCTTTTCTACTTTTCCTTGCGGTCCTGTCTATCTCTTGCTTTTTTCTCTCAGCTTTTCACCNNNNNNNNNNNNNNNNNNNNNNNNNNNNNNNNNNNNNNNNNNNNNNNNNNTGCAGTGCACGCCGAGTGTAAAGTGTGCTGCTCCTTCTTGGATCCTACTGGCGACAGCGACAAGGTTCCTTAGGGCATGAGCTATGGAGGCACCGGTATGGTGTGGTTTCAGGATC…	5B	64687810	64687537	wPt-4996(4)	a	a	a	a	a	a	a	a	a	a	a	a	a	a	a	a	a	a	a	b	a	b	a	b	b	b	b	a	a	b	b	a	b	a	a	a	a	a	b	a	b
381	15.344	5B	gdm147					gdm147(2)	a	a	a	a	b	a	a	b	b	b	a	b	b	b	a	b	a	a	a	b	a	b	a	b	b	b	b	a	a	b	b	a	b	a	a	a	a	a	b	a	b
383	18.62	5B	gwm335					gwm335	a	a	a	a	b	a	a	b	b	b	a	b	b	b	a	b	a	a	a	b	-	-	a	b	b	b	b	a	-	b	-	a	b	a	a	a	a	a	b	a	b
384	28.621	5B	wPt-7167	tgcagatggacgaacgaattacagatttgtggacctaaagaacaataatcatctagtattatatacaagtagaagcatatattccaaagcaaacaatgtagcaccaaacttccgctgtttatcgggcgcatggttaaatatattttacatcaaatttaccaaatccaaggcatttcccaacaggtaaaccaacaatgaaaaggtttattaaatcttcaattttatgcgttagtgaaggaaaaattatcactggtgagattgttatcaggatatCtcataacatccagatacgtttctgtgaatgcatgccatacgaataaactacaaagaataaaaaagcactcatatatatatattatcatacaaagcattgcttcaataagaaatacggagtacaat…	5B	470205887	470206658	wPt-7167	a	a	a	-	b	a	-	a	b	b	a	b	b	a	a	b	a	-	-	b	a	b	a	b	b	b	b	a	a	b	b	a	b	a	a	a	a	a	b	a	b
385	35.224	5B	wPt-5514					wPt-5514	a	a	a	a	a	a	a	a	a	a	a	a	a	a	a	a	a	a	a	b	a	b	a	b	b	b	b	a	a	b	b	a	b	a	a	a	a	a	b	a	b
386	38.544	5B	gwm499					gwm499	a	a	a	a	a	a	a	a	a	a	a	a	a	a	a	a	a	b	b	b	a	b	a	b	b	b	b	a	a	b	b	a	b	-	a	a	a	a	b	a	b
387	41.919	5B	wmc537					wmc537	a	a	a	a	a	a	a	a	a	a	a	a	a	a	a	a	a	b	b	b	-	a	a	b	b	b	b	a	a	b	b	a	b	a	a	a	a	a	b	a	b
388	0	5R	gwm136					gwm136	a	a	a	a	a	b	a	a	a	a	a	a	a	b	a	a	b	b	a	a	-	b	a	a	a	b	b	a	a	a	a	a	a	a	b	a	a	a	a	a	a
389	6.316	5R	rPt-505151	tgcagctgttgcgaatgcgccttcagtctacggtggcagaagaagaccatccccgtgtacttactaggattacagaaccaatacaataatcacaaaatcattattgtgatttagataggtacaccgaagtatgatttgattgttattgtctttgtgaccgtggccaagcgacaagcgtagactggcatcttccagcaattttccaaatagaagtttcagagtagtgtgttgcaacactgtatattttttataggaacccgagttacacacaaaaggaaaggccatgttttctggcacatgttctatgctttgtacagataataacatgtaaatcttattttagttgcttaaccacatgttctactgcttgatccaggttgagaatggcaagaagatgct…				rPt-505151	a	a	a	a	a	-	a	a	-	a	a	-	a	-	a	a	-	b	a	a	a	-	a	a	a	b	b	a	a	-	a	a	a	a	-	a	a	a	a	a	a
390	8.045	5R	rPt-507354	tgcaggaaattatatcaatacttggaaagacatgtcctgtttactctttaaattttgtgttataaaatgatagctcaccatttctcatgtcttattgctggttcaggttgctagaacaattgaagagatatggtgctgctggagttttgtcatatggactacttaatactgtgtattatgtcaccacctttttattaGtttggtaGgtcaatgcatggtactgtgatgcggtgctgttttttaagttttacattacttccaGaacaaacattttattaTgTaacttcAaaatgtaaagttttcAtcggTcaTgAGAAaaaggccattaattcncttaaaaacttatttcacttcatgcatctccatgagccaaaacaactgca	5R	490869621	490869239	rPt-507354(4)	a	a	a	a	a	b	a	a	b	a	a	b	a	b	b	a	b	b	a	a	a	b	a	a	a	b	b	a	a	a	a	a	a	a	b	a	a	a	a	a	a
396	11.311	5R	rPt-509534	tgcagatcatgcatgtgtcttgtggcccacagagctacatcagtctggtccatcataagcatgcatggagttctggtctggtctctctcttcatatccatggcaaacattttgaaagttgtacttcatgtctgtcttgctacacacagtagttaaatcacacatcttgccaaaaaaaaaaggagtaactaacattgcaagttgcaatattatgtttccctaatgcccactgatctcacgatgcagcccaactgaGcaacaataaatgcaatattatcggccagcgttttgtgggcaaactgtcaattatgatgcctcacaagtcagtatatcatggcctgctgctggtcgttgtgtaatctagaacttgcatgcatgcatgcattgctagtgctccaaa…	5R	23716462	23716883	rPt-509534(3)	a	a	a	a	a	b	a	a	b	a	a	b	a	b	b	a	b	b	a	a	a	b	a	a	a	b	b	a	a	a	a	a	b	a	b	a	a	a	a	a	a
402	13.486	5R	rPt-505449	tgcaggagtctggcaagctggttgtagaggaatactgtctgccagaagttaaagcaaatacaccactgtattttgatgttttggatttacagcaagatgcccgttgtgttatcattagattacttggggatgtcaccgcctttgttgatgatattgctgagattgatggcttaagcttgtggaatcttcctctggctggattgtcgttgtgaaataaagtaaagctatactactacgctgatacctatgagatgagaaagatcggcagcctctcaggagtatgatatatacgaagtgcaagtatacgacgacatgacattttaattcttgttatatctattaagctgtcatttgtttgaagactctggcctatttttggtgacttccaccaagtttcag…	5R	11168082	11168413	rPt-505449(6)	a	a	a	a	a	b	b	a	b	a	a	b	a	b	b	a	b	b	b	a	a	b	a	a	a	b	b	a	a	a	a	a	b	a	b	a	a	a	a	a	a
416	16.752	5R	rPt-505490	tgcagaattatgatattaagcaaatccaggttctttttttaAGagaagaaacaatgccAagtggtgacttggaaaataacatgccAAgtaacttaGtacacaagtttgtttacctaGctagaacagagccatttcataaagccaaacatacaaGaaataagccctttcgtatgcaagggaaaattgagtcatttaGctagctaacaaagacttaagcatccattaagatagctgttctatctcatcagcatacacccgaaaggggcaaatatcataaatcacatacatagaaggtagcaaagatgggattcatcttgtctatgtatagcaaccagcaaaacatcatttacacaacacataggtcgccatggaagcaaagccaccatgacccttatttct…	Un	319511551	319510941	rPt-505490(14)	a	a	a	a	a	b	a	a	b	a	a	b	a	b	b	a	b	b	a	a	a	b	a	a	a	b	b	a	a	a	a	a	b	a	b	a	a	a	a	a	a
417	17.252	5R	scm304.1					scm304.1	a	a	a	a	a	b	a	a	b	a	a	b	a	b	b	a	b	b	a	a	-	-	a	a	a	b	b	a	a	a	a	a	-	a	b	a	a	a	a	a	a
418	17.839	5R	rPt-410863	tgcagtccgaaggatgtgctgatctgaatttttcagcttgatcaacagagaagtccaagaacatgcattcttatgtggctttggtggcacgaaagaaataaagcaaaccaagggaaggcaattagaggcacagaggaaattattacctccctggaaatccatgacagagagttcaaagaggtttgcaagaagagatgcactaaaaaaaacaacgaccaaggagggttgctggaaaccaccagaggaaaattatctgaagataaatatagatggagcctttatgaaggaaacaaagacaggaggatggggtttcatcataaggaaggaaggaggagtagaagcagctggggcagggaggctctctagactcagatgcaattcaagcagaaacaattgccc…				rPt-410863	a	a	a	a	a	b	a	a	b	a	a	b	a	b	b	a	b	b	a	a	a	b	-	a	a	b	b	a	a	a	a	a	a	a	b	a	a	a	a	a	a
419	18.926	5R	tPt-400221	tgcagcgtggccgcgctcaccaaggaccaggtcctgcgcaccgacgtcacctccttcgttggtaagcgacaccacgcctaatttgcctccgcctaatccgcgcaatgcagcgaaaactccctcttttttctggggttttgaggttttctttgggtttggttagggcctaggcgaggatggaatacttgagaaaaaaagattggtggcagtttctgcttggcctcgttaggatttactccaagaaggtggaatacctctgctatgacAgcaataattttTttcaATCAActgTaaGAgGgaaNaaagttctaaagcgagggaaGaaaggtgtttgtgcaanaanattggtgctggaccaagaanacactanaanantgaaaagagcnngtgttanttcan…	5R	471502573	471503041	tPt-400221	a	a	a	a	a	b	a	a	b	a	a	b	a	b	b	a	b	b	a	a	a	b	a	a	a	b	b	a	a	a	a	a	a	a	b	a	a	a	a	a	a
420	20.013	5R	rPt-505590	TGCAGCCAGGTAATATGTCGTTTTGTGTTACTCAATATACTACCTCCGTCCGAAAAAACTTGTCATCAAAATGGACAAAAATGGGTGTATCTAAAAATGGACAAAAATGGATGTATCTAAAACTAAAATACGTCTAGATACATCTCCTTTTATTCATTTTGATGACAAGTATTTTCGGACAGAGGGAGTACCTATCATTTCATTCTCAACAATGTCACCAGTATACCAACTCCAATTTTCTCTCTCTCTCAGCCGACTTAGACCATGGGTAATAGGACAGAAATATAATTAACAGTGATATTTACACTTGAGCAAACCAAGAGCCAGAGGTATAAATAAAAGAAGTACCAAAGACAATTAACACTAGAAAAGAAACTGAGCAATGGAAAGAAAGCTACC…	5R	525050955	525051376	rPt-505590	a	a	-	a	a	b	-	a	b	a	a	b	a	b	b	a	b	b	a	a	a	b	a	a	a	b	b	a	a	a	a	-	a	a	b	-	a	a	-	a	a
421	22.188	5R	tPt-390596	tgcagagaaaaaattgcgtgacagcctggtggcaatgctttcttagcacttagaggatcttgctctaatccatggtcaaagctaacaaacaaatcaacgatcagaacagttaaacttgcttaatgaacttgttactggtgctactatgagggaacgtgcgtgttcgctggacgggaatgatccacgtccgcacttggctaaacttgtggtcgtcactgtgcaacgttgctcaatagcatgcatgcgcgaggtacattgactccacccccatgcgggatgcggCcatgcCcaaacaGatctccAgcccacgcttgctgttcgtacatgtcagcttggcccgtgtggttcttttgcatgTgcgtgggccatgcatggtgtaatacaggccaaaaataaagc…	5R	583372002	583371532	tPt-390596(4)	a	a	a	a	a	b	a	a	b	a	a	a	a	b	b	a	b	b	a	a	a	b	a	a	a	b	b	a	a	a	a	a	a	a	b	a	a	a	a	a	a
426	23.275	5R	tPt-508895	tgcagAGAgaaaaacaaaaataagcatcaataattggcatgttctggtattagtctcagcttgatcttttcaatattgctatgttctcataatcactgtgttcaatgaagtgtacatgttcaatggagtattatattaatctcagcttgatcttttcattatctctgaatttctaaatagagtctacatactgcaaaattttgagaaaactactgaattactgttgtcactgggagttattgacaatagccaaaatcttgtgtattattgaccaatccaaacagcatcaaaatggtggcatgaaacaaaaaaaaagggtccagagttgcctctaatcgtctgacagaggtttgcattctgcatgttttgccacccatcagtactccaacaaatcaacat…	5R	594627793	594628328	tPt-508895(2)	a	a	a	a	a	b	a	a	b	a	-	a	a	b	b	a	b	b	a	a	a	b	a	a	a	b	b	a	a	a	a	a	a	a	b	a	a	a	a	a	a
430	24.362	5R	tPt-401845	tgcagtggatctactagccaaagcacttgcaaaggcagtagtaagtctttctgtagttctatatttgttctgatcatactgactgttaatggggtaattaacagaatgtgcttcttagggctacactgacataaagaagaggtctttgctttcatctatggagaactatactacactacaccttcaaactggcagaccgttgtacacaccatcgtgagtaactgctgcacatgctggttttgtgtcttgcatcttgttggatgttggattgattcaaaaatgtatcttgtgtgcaggtttgttattagtacattgaaaaggttcatgccaGaagatagactttcaagtctacatggtaTAACcctgaccactgatgggacaagcgctgtatttgatgtt…	5R	612801785	612802342	tPt-401845(4)	a	a	a	a	a	b	a	a	b	a	a	a	a	b	b	a	b	b	a	a	a	b	a	a	a	b	b	a	a	a	a	a	a	a	b	a	a	a	a	a	a
431	26.538	5R	rPt-508323	tgcagccaacatggccagaaaagtaggtgctgttctacgttgactactctgccactcctacgtccgacctccactggactactccgtcgttgatctctttaatacgttgggcagcatactaagctagctagaatttctgtcatatctggccagaggcgcatgtacaacactacaacaacagctggaaacatgtgcatgccgaggcttanatcgttgtaactccttgagtgtagctgggtttggttcagcggtcaaaccagggaaagtgagaaaaactgcatttgccaaacacctacatagtttggctgaaactganaaaaaacggtggtttctaaaaactgaagtattcattgcccatgtattggaatactgaggttttcntttactatgggtttgaaa…	5R	635231257	635230781	rPt-508323(2)	a	a	a	a	a	b	a	a	b	a	a	a	a	b	b	a	b	b	a	a	a	b	a	a	a	b	b	a	b	a	a	a	a	a	b	a	a	a	a	a	a
438	28.713	5R	tPt-508190	tgcagtgcttgcatccttctatggttttacgtgtatattttagtctgttaaactgaattttatggctaaaggtgtgcttttaactttatacgcatgtgtgattcgtatcttggacaggtaccttcgtttatgtaagtgtacctgtacatgtagttatggtgttgaactctgatgatatcataaaaaagatcagttatataatgttgttatctttcatattttggttattctcccttttaatttccttgattcaatcatagaaacagaaggatgcgttctgtctctgaactggcaatcaagattggtgatgcgattccatactgtgcaatggccttttcattatgtaaatcacgtatgctaaacccgagaaaggccaagggtgataatggtgaatgcatc…	5R	649729300	649730020	tPt-508190(6)	a	a	a	a	a	b	a	a	b	a	a	a	a	b	b	a	b	b	a	a	a	b	a	a	a	b	b	a	b	a	a	a	a	a	b	a	a	a	a	a	a
448	31.978	5R	rPt-506350	tgcaggtgactgtttggctaatcatgcctgggataaaacgcgcggattataacatccaaaacactacgtatgctcttattattttggttcagtatgtcttaaggatgtatctcgttgtacctttaagcaatcaaatcatcaaagctgctggagtagttgcaaagtcagcctggggaggagcagcatacaatcttctgctctacatgcttgcaagccatgtatggtcatctcaaccatcacctcagtctcgtaataaattcctagtcacttactcagaataaatttatagggaaatttgaagctcattttgttcgtaagagagatgcataattctatttacgactgaaagataagtagaaatagcctgtgctaaatatggaacctaaaatatcagttcat…	5R	686822217	686821582	rPt-506350(10)	a	a	a	a	a	a	a	a	b	a	a	a	a	b	b	a	b	b	a	a	a	b	a	a	a	b	b	a	b	a	a	a	a	a	b	a	a	a	a	a	a
449	32.859	5R	wmc289					wmc289	a	a	a	-	-	-	a	-	b	-	-	a	-	-	-	-	b	b	a	a	a	b	a	a	a	b	b	a	b	-	a	a	a	a	b	a	a	a	a	a	a
452	34.153	5R	tPt-399743	tgcagtctatcatctcaaggaaaaaagaagcaacatttaaggatacatgcaaatatgctagagcagaaagaatataaggaatctgttgatacacttgaggaaacaaaggttataagaAtcaaaatgttgtctagcttcaagattgtaaggctatttacaacctaagtcacatcaatgtgatctgtccagatgtaaagagtctgtcttgaacaacattgtatagagcacgcagtttataattcttatggaatttaaaattaagtatatttgaattagcgagccaggatcaaattccaaattacctactctatcaactatacAgttcaagactgaaccagtatttgcttttgtgacacttccctaaacataaacagtaaagtaagtcgttcctcttcactt…	5R	673456004	673455665	tPt-399743(3)	a	a	a	a	a	a	a	a	b	a	b	a	a	b	b	b	b	b	a	a	a	b	a	a	a	b	b	a	b	a	a	a	a	a	b	a	a	a	a	a	a
453	36.633	5R	rPt-390144	tgcagcaacaatactattgctcatgagcaagaagatacacatgtgaagcaaggagatcagtaggctttgcagtggtggttacacaataatttaatacaatgtgtgctggagaagtgcatatgctgctgcaccttcagctcagcagaggagatgcagcacataatggtgctcaggagcagaatcatgcgagcaaaggttgcgataacgcttaatagacatcacgatcaaagtaaaaggttaccaggttaccaacacctggaactatgatagattgtttgcggtgacaagatacaacaacagaacacgccaagcgtttttatccttctctagaacagttgcgtcctctccagcatatacattattaccaaaataagagcacactgtatgtaaacgcctcct…	5R	711116408	711115748	rPt-390144	a	a	a	-	a	a	a	a	b	-	b	a	a	-	b	b	b	b	a	a	a	b	a	-	a	-	b	a	b	a	a	a	a	a	-	a	a	a	a	a	a
454	0	6A	wPt-11612					wPt-11612(3)	a	a	a	a	a	b	a	-	a	a	a	a	b	b	a	a	a	a	b	b	a	b	a	b	b	b	a	a	a	a	a	b	b	a	a	b	b	b	b	b	b
459	18.148	6A	wPt-7775					wPt-7775(3)	a	a	a	a	a	b	b	b	b	a	a	a	b	b	a	b	a	a	b	b	a	b	a	b	b	b	a	a	b	b	a	b	b	a	a	b	b	b	b	b	b
460	25.494	6A	wPt-6696					wPt-6696	a	a	a	a	a	b	b	b	-	a	a	a	b	b	a	b	b	a	b	b	a	b	a	-	b	b	a	a	b	b	a	b	b	a	a	a	a	a	b	b	-
461	48.329	6A	gwm169					gwm169	a	a	a	a	a	b	b	a	b	a	b	a	b	b	a	b	b	a	b	b	a	b	a	b	b	b	b	a	b	b	b	b	a	a	b	a	a	a	b	b	a
462	0	6B	wPt-5673	tgcagtcacatggtaaaccaacgccatcagactaacgcttaacctcaacaattttcaagaagatttttctaagatactacatgtaattgacaggtgctttttggtgacaattcaggtctgtgaaatcttgaacccaactatgttgatgacaacaaggcaggtagacaggacgcacgattcagatatgagaccacaatagccaaaccactgaatacatctgaatggagagccatcacttggagtccagtagatggaacgacttatagcatggtgccctgtagccgtgtgtttggttaacctattactcctacatgagaaggatgaacaatcagaatgtgcaggaaatcatacttactagagtgatcttgtcacacacaagaacaagagaaataaaatagc…	6B	6146545	6146975	wPt-5673	a	a	a	b	b	a	a	a	a	a	a	a	-	a	b	b	b	b	b	b	a	a	b	a	a	b	a	b	a	-	b	b	b	b	b	a	a	a	b	a	b
463	1.175	6B	wPt-6585	ggaaacagctatgaccatgattacgccaagcttggtaccgagctnggatccactagtnnnntgccgccagtgtgctggaattcgcccttgatggatncagtgcagcccgtttccctcttcaccttctctaatctCcaacaaatcccattacatgcttCcaatagaaacagatgaaTTTatgccaaaaAcaagaagcaggtggatctactcctccctcctcatgtatgggtaaccgacacaattaatccccgtcgcctgcaagtgacataatatgaaaagggtaatatattaatatcaagcaaatagcaattacacccagcctctgcaccaacaagatgtccaaagacatccagaatgcacacaaccaaaaaaacaaaatggaaacgaaaaaaagaacac…	1D	10748841	10748602	wPt-6585	a	a	a	-	b	a	a	a	a	a	a	a	a	a	b	b	b	b	b	b	a	a	b	a	a	b	a	b	a	a	b	b	b	b	-	a	a	a	b	a	b
464	1.631	6B	wPt-4678	tgcaggtttgatagttctgtactgaatgcacatgacatagtgttgaagttcacaatggtaaagcgcaaggacaacaaggtttccagtaaaatctaacaagcacataagaccaagaaatgcttagaagccatcaacatgctccatgtgtccaccacaaagtacagtaacatggtgctaagctaaggttaaacctggtcagaatctctacagccaaaagcagacgaatctaaagcaaccatccaaatacagcgatcaggtgagcttttacacaatcctcaaacccacgatggcacttgcaatcaagagcactaccaggattctattctacactaatcatccatggatggaaaacgacggctaattaagatagttgcgagtcatagaggaatgaatggacga…	6B	4467561	4467142	wPt-4678	a	a	a	b	b	a	a	a	a	a	a	a	a	a	b	b	b	b	b	a	a	a	b	a	a	b	a	b	a	a	b	b	b	b	b	a	a	a	b	a	b
468	2.272	6B	wPt-0882					wPt-0882(4)	a	a	a	b	b	a	a	a	a	a	a	a	a	a	b	b	b	b	b	a	a	a	b	a	a	b	a	b	a	a	b	b	b	b	b	a	a	a	b	a	b
469	5.538	6B	wPt-8894					wPt-8894	a	a	a	b	b	b	a	a	a	a	a	-	a	-	b	b	b	b	b	b	a	a	b	a	a	b	a	b	a	a	b	b	-	b	b	a	a	a	b	a	b
470	6.788	6B	tPt-7399					tPt-7399	a	a	a	b	b	-	a	a	-	a	a	a	a	a	b	b	b	b	b	b	-	a	b	a	a	b	a	b	a	a	b	b	b	b	b	a	a	-	b	a	b
471	31.338	6B	wPt-1241	tgcaggtatgaacaactgtggggcatgagtttaactaatgatatgaagcaatgagagaaagagaagcaagtacagaatttcactaacaaaaccaaccagtgacaggaagaagcatatatctaaatcgcattaaaatacatggacttgttactaacaaaagattaaatccagcagataaaatgaggagcaataataattctcaaggaaatgagtaaatatatccaaagacttttttattttcagatatcttctctaagtaatgacaacatcagcatagcacggttcaggaataaaattgtcagtttcatactacaataggagttagcatttagcaatgaccaaactgacatataacagacatagtacagaaaataaccaacatctagtttgacaaaaaaa…	6D	14519071	14518672	wPt-1241(2)	a	a	a	b	b	b	a	a	b	b	a	b	a	a	b	a	a	a	b	b	b	a	b	a	a	b	a	b	a	a	b	a	b	b	a	a	a	a	a	a	b
474	35.696	6B	tPt-513063					tPt-513063(7)	a	a	a	b	b	b	a	a	b	b	a	b	a	a	b	a	a	a	b	b	b	a	a	b	b	b	a	b	a	a	b	a	b	b	a	a	a	a	a	a	b
480	59.106	6B	wmc168.2					wmc168.2	a	a	a	b	b	b	b	b	b	b	b	b	-	-	b	b	a	a	b	b	b	-	a	b	b	b	a	b	a	a	a	a	b	a	a	b	a	b	b	a	b
481	63.739	6B	tPt-9132					tPt-9132	a	a	a	b	b	b	-	b	b	b	b	b	a	a	b	b	a	a	b	b	b	a	a	b	b	b	a	b	a	a	a	a	b	a	b	b	a	b	-	a	b
482	84.355	6B	wPt-9930	tgcagacttgttagctaaacattgttggcaaactgaacaaaccatcgggtaaataacgctttgcggattattctagtttgattcagctggcatgcatgatgttcaattaagcagtccataatgttaaatataaagttatctcatgttgtttctttattcatttttaagccactttcgcaaaaggcgcaagttgtggaaaggctccgtaagactacagtgagggttgtctgtgctgctgttgtggttggttcccttgatcgtttgacgttatggtactggtttgctgaagatgatgttgagcttctggagggtcaagttgaagttacagatgaatgaccgctgtcagcatgttgcatgaaaaaaaatgggttcatcagctctgtgctaatttagttgcct…	6B	699887346	699886786	wPt-9930	a	a	a	b	b	b	b	b	a	b	b	a	a	b	a	b	a	a	b	b	b	a	a	b	b	b	a	a	a	a	a	b	b	a	b	a	a	a	b	a	a
484	90.98	6B	wPt-7443	tgcagcttgttgcgattactCcaccacaaccaccagaaggtcaagaCcaagactcgttttctttcatctagcccccacaagaaatccaacattgcatgcacggatgagatatcctccagcgccattctctcagactccatagccagctctctccacacgcccttcaccactttgcattttatgaacagatgcgccccatcctcctctgcctgtccgcaaaataagcatgaagtctcctcaactgtgaccccccctcctttccagatttttcctcagcgctagtgattcatgtctgatgcgccaaacgaacatctgagtattccttgggcagggaagcttccatattcgtttccaggaatcatcatggcaactatccaggttgcccggaagcgtcatgct…	4B	404787858	404788302	wPt-7443(4)	a	a	a	a	a	b	b	-	a	b	b	a	a	b	a	b	a	a	b	-	-	a	a	b	b	b	a	a	a	a	a	b	b	a	b	a	a	a	b	a	a
487	94.245	6B	wPt-5480					wPt-5480(4)	a	a	a	a	a	b	b	b	a	b	b	a	-	b	a	b	a	a	a	b	b	a	a	b	b	b	a	a	a	a	a	b	b	a	b	a	a	a	b	a	a
501	96.421	6B	wPt-9241	tgcagagggaaagctgttgtgagttgtgaacttatgactgaagcaccaaagagacattgcaggatccagaatttgctcacgcatcaaattgtctaccacacaaaaaaattggaattttttgaatttttctagtatttgttttgattttttcgtcagggcaggtgcagatgagctcgggtgcagatatggattttcacagagagacatgcaattgcgggatccagaatttgttctttcagagaatttctctgtagaaaattttgttccagataatataagtatgcttcagattatttaacacatcacaattctctgaatctgaggccatgtcctcgctttcaaacaagcactaaagctgatgcagtggcaaaagttcaggatatggatgatggtttgttc…	3B	769393086	769392966	wPt-9241(11)	a	a	a	a	a	a	b	b	a	b	b	a	a	b	a	b	a	a	a	b	b	a	a	b	b	a	a	a	a	a	a	b	b	a	b	a	a	a	b	a	a
502	96.834	6B	wPt-8493					wPt-8493	a	a	a	a	a	a	b	-	a	-	b	a	a	b	a	b	a	a	a	-	-	a	a	b	b	a	a	a	a	a	a	b	b	a	-	a	a	a	b	a	a
503	97.573	6B	wPt-4560	tgcagacctccCCGtcTNTtCtAcGTAGTtTatTaCCAtAcAATttTcCTGAacactacgagtaatacacacaagaaaacgcaGgacttgtgcaggaattagcccaaaaAcattaagcagctgcttgaaaaggaCcaatagatagccaaacgtcgcgccaaagaatgagcagatagttgacatctttcacttgatataccaaacgttggctagaggacatgatcaaccaagtacaacacatgaaaactccttggcagtaagcctcaatgctacaacagacattgcgcactctttattgaattcagcaacaaaaaggggcttaattaagtagcagaaatgacaccaacaaacacacacacacacacacgcaccgcTAaTccacagaaaacagttggcaca…	6A	614965378	614965750	wPt-4560	a	a	a	a	a	a	-	b	-	a	b	-	a	b	a	b	a	a	a	b	b	a	a	b	b	a	a	a	a	a	a	b	-	a	-	a	a	a	-	a	a
504	0	6R	rPt-507305	tgcagaagaacaatagaaacagtagatgtatgtgatatatgtggaatggaaagtgaagatgaattccatgctgttataacatgtacgaagagcaaagcgttaagatttgcggtaaggggaaaatgggaaatccctaaggagagtgattccagattcactgggggtgactggttacagatgctcctcctacagtatacagacatggtcagagatcggatcatgctccttctgtggaaggtgtggcatgtaaggaataatattgtccatgggccgggatggtagagagacggtgacgggtgcagtgcaacagctggttaggttggacgaggacctgcatacggccaggcagacgggggcaatggaagacagtaaaaaagtggcatctctgttctgtacaaa…	6R	715207664	715208276	rPt-507305	a	a	a	b	a	b	a	b	a	b	a	a	b	b	a	a	a	a	b	b	a	-	a	b	b	a	a	b	a	a	a	a	a	a	a	a	a	a	b	b	b
506	3.277	6R	tPt-506668	tgcagctatggcatagctgagtctctagcttcagagatcgttcttggcaacaggcatgcctttactgctggctggtacgtggttatctaccctttatgtatgatcttccaaattatgcctgtgtttgaaattattatgctttttaaagaaaatttgcagaggtcacgcccattcccttaagtgtgttctttcagtgccgaagcacatcagtagcaaacatacaaaacttaatctcctaaaacaaacagtggtccttttttcctagtaagcgttgtgaatcaatgttatactgtatgctttaagcattgtgaatcaatgtgacaagatgtccttttttCctagtaagcgttgtgtatattttctagtgtgatttgaaattgcttttgtcaaacttcacaa…	6R	689817234	689816543	tPt-506668(3)	a	a	a	b	a	b	a	b	-	b	a	b	b	b	a	a	a	a	b	b	a	a	a	b	b	a	a	b	a	a	a	a	a	a	a	a	a	a	b	b	b
509	21.425	6R	rPt-389437	tgcaggggcgcgccggtcagtgcgctctctcaagtctcagcaggtgtcattcctctttcttgcctattgtgatccagagctcatatgggacgacgagagataagagggagttgcgtgaatgtagaaagagttgacttggcgggtcgtcgccggggcaaggtgcactgcatattcaaggtgtacttctctactgtatttgttacagctagtcccacatgtgaaaaacggacggagtcatggaagcaaccaagttttctccggtcaaataaactaagcaattctcgtttttaagatataaacatttgaaaacatcattgttaggacacaaatttgaaaaccatcatgaggagcacacatttcttggatgtatttatgtaggttttcggtcttggcgaaatt…	6R	659794694	659794961	rPt-389437(2)	a	a	a	b	a	b	a	b	a	b	a	a	b	a	a	a	a	a	b	b	a	b	a	b	b	b	a	b	a	b	b	b	b	a	b	a	b	a	-	b	b
510	21.958	6R	rPt-506334	tgcaggttaaatattcctcaatgaccaatagataaaacaaatccgaattcatgttgcacttttattgatcaacaggctggaaatcatgtgaaagatgatgtgtggcatgcccttattgttgtaataagcaatgcgtctgaacttcaaggatactcagtgagatcattatacacggctttacaagcatacagtgaacaggtatggatttagtttttattcttcataatgtatgccattccattccatccatcttaatatctcagtctatctgacgtgtgtaaccttgttgacattacatatttatactacagggaagtttattgagagtagctgtttggtgcattggtgaatatggtgaaatgctagtgaacaatgtcggcatgcttgaagctgaNggac…	6R	670856903	670856325	rPt-506334	a	a	a	b	a	b	-	b	a	b	a	a	b	a	a	a	a	a	b	b	a	b	a	b	b	b	a	b	a	b	b	b	b	a	b	a	b	a	b	b	b
511	22.512	6R	rPt-5537	TGCAGGTATGTGCTGGTTACTGATGGTGCTGGTATTGCTGCTGCTACTGCTAGTGGTGGTGTTCATGGCTGCTGCTGCTATTGCAGGTATGTGGTGTTGCTTGAAACTGCTGTGCTACTGCTGATCTGTTGCTTCAAACTGTTGCTTCAAACTGCTGGAGTAATGATCTGTTGTGCTACTGCTGCTTGAAACTGTTGCTTCAANTGCTGGANTANNAATCTGTTAAANAANAAAAACAAAATTGATCCNGTCAGTTAAAAATGANGAGTANAATTGNTNNNGGNGNGNGAGAGAGAGCACNACCGATCATTTGGTTTGAANGTGAAAGTA	6R	404321738	404322064	rPt-5537	a	a	a	b	a	b	a	-	a	b	a	a	b	a	a	a	a	a	b	b	a	b	a	b	b	b	a	b	a	b	b	b	b	a	b	a	b	a	b	b	b
513	26.871	6R	rPt-400998	tgcagttgattgttgaagttgaatgtatgcacgagacagaaatcttgGattctaaattttgccaccatgtttggactaAccagatgTtgtttgcctaattacttcacaaacccttaagtgataacatacacaaaaatggtgtgcgcaaggtgttcaacgatgaatatttcccctccaagataaagaagtaaaaaaaatcatgcatgtgaaatcttgctgttaagtggacattccagccgaataagggcaacagtagaacaatgtggcagtctgtaatttaattccttgagctgatcccctctgccaaatggccattaaattatcaccgtctacttcctatatctgagtaattgtcgcagtttctgttgtagaatagcttcactatagagaggcaccatg…	5R	615659309	615659674	rPt-400998(2)	a	-	-	b	a	b	-	b	b	b	a	a	b	-	a	a	-	-	b	b	a	b	a	b	b	b	a	b	a	b	b	b	b	a	b	a	b	a	b	b	b
522	31.23	6R	rPt-402328	tgcagagaaatacgagcggtagtcaaggtgtacgaacaccctcacttcacccatctgcacataaactgtacttactactccctccgtcccaaaataagtgtaataaagttgagacacttattttgggacggagggagtacaaaagaaaatatgtaataatccgcttaagttcaatgacattgtagtccaaagggagcctatatatgaaacctaaataattgtgaccctctgctaacgttgtatacaattctcgttgtgctagcttgttgatgattcatctgcaccggtggctcttcctatcaccctcatggcttgtaaataaGtaGctgtccacaagtcaAatgccttcTcttacNTNNNgattggtaaagccaagtgaagcaaacaatgcacccttgt…	6R	364005680	364005217	rPt-402328(9)	a	a	a	b	b	b	a	b	b	a	a	a	b	a	a	a	a	a	b	b	a	b	a	b	b	b	a	b	a	b	b	b	b	a	b	a	b	a	b	b	b
524	34.495	6R	tPt-513457					tPt-513457(2)	a	a	a	b	b	b	a	-	b	a	a	-	b	a	a	a	a	b	b	b	a	b	a	b	b	b	a	b	a	b	b	b	b	a	-	a	b	a	b	b	b
525	36.67	6R	tPt-390563	TGCAGCACTAATGATTCTTGCATCCAAAATGCTCCGCATGGTACTCTTCACATCTCTGTGGATCAATGCTGGCTTACACGCGATGTGCAGATACTCCAGACCTGTGAACTTAAGTAAATAACACGTGCAAGAAGAAATCTAAGGAACTAGTAGTAGATGGCAAAATCCTAACCATGTGCAGCATCAAGGGCAATGTGAAGACGCNGCTCCCAAGTGAGTGGTTTACTAGTAGNNCCTATGCGCGNCNACAGAAGTTAAAACATAATTAGTTAGAAGATTTCAGAGAAATTCACGGGCTTCAGTTTAGTACCCACACTTGATTTAGGGTCTATGCAGTTCTTCATTGAGAAGTGTAACATTCTTCTGTAATATGAATTTCAAGATATTGCACACTGATGA…	6R	43380712	43380268	tPt-390563(2)	a	a	a	b	b	b	a	b	b	a	a	a	b	a	a	a	a	a	b	b	a	b	a	b	b	b	a	b	a	b	b	b	b	a	b	a	b	a	b	b	b
527	36.855	6R	rPt-507401	tgcagaaacttgagaaactatttcttaagcaaaaacagatagccttttgctagcagttcttatttttggaaatattttccaaggtgtgtattctcaaatagtcatatatttgcgaggtgaaaaactaattgtgatgtgctacccgcccatctgaagccattgagctctgttttgaatccggtccaatcgttctaccctgcgttgtacctgcttgctgatttttaccctgctgtcaaacatctgagcgttcatttttctgtacgttcgccactcgggctagagcatatgacagctgggccactcttgtgcgcggagccaccgtttcagtggctgca	1R	720560573	720560775	rPt-507401	a	a	a	b	b	b	a	b	b	a	a	a	b	a	a	a	a	a	b	b	a	b	a	b	b	b	a	b	a	b	b	b	b	a	b	a	b	a	b	b	b
528	36.997	6R	rPt-389446	tgcagccactgaaacggtggctccgcgcacaagagtggcccagctgtcatatgctctagcccgagtggcgaacgtacagaaaaatgaacgctcagatgtttgacagcagggtaaaaatcagcaagcaggtacaacgcagggtagaacgattggaccggattcaaaacagagctcaatggcttcagatgggcgggtagcacatcacaattagtttttcacctcgcaaatatatgactatttgagaatacacaccttggaaaatatttccaaaaataagaactgctagcaaaaggctatctgtttttgcttaagaaatagtttctcaagtttctgca	1R	720560775	720560573	rPt-389446	a	a	a	b	b	b	-	b	b	a	a	a	b	a	a	a	-	a	b	b	a	b	a	b	b	b	a	b	a	b	b	b	b	a	b	a	b	a	b	b	b
529	38.606	6R	rPt-506431	tgcaggagcgcaccaaagcagagttaatttttctttcagagtctcattgaacatataaatcccgctatgctacccgcccatctgaagccattgagctctgttttgaatccggtccaatcgttctaccctgcgttgtacctgcttgctgatttttaccctgctgtcaaacatctgagcgttcatttttctgtacgttcgccactcgggctagagcatatgacagctgggccactcttgcgcgcggagccaccgtttcagtggctgca	1R	720560551	720560775	rPt-506431	a	a	a	b	b	b	-	b	b	a	a	-	b	a	a	a	a	a	b	b	a	b	a	b	b	b	a	b	a	b	b	b	b	a	b	-	b	a	b	b	b
534	38.845	6R	rPt-401969	tgcagcaagtgtatggcgttcttttaagcttagaattggcccatttggagtcgtgtgattagtttttgtgagcaaatccgcttgaccgagttatcaaacacacgctcatcaaccagtgagcatagtgctggttgtcttctggacaggatctcccttcttctcttgctaacaaatagtttttttttgttggtctgtgtacgcactgttccgatggacgtcaactgtacttttgaattgcgaatggaagtcacggggttatattaatgggtgcAtggaccaagtggacggGcgaccaaacaaaatattaacaaagcatggaatttcccggtgatgcctcaaaattctctctcccggataggacacacacctgccgggattctgagttgctgctgctgatag…	6R	577259152	577258677	rPt-401969(5)	a	a	a	b	b	b	a	b	b	a	a	b	b	a	a	a	a	a	b	b	a	b	a	b	b	b	a	b	a	b	b	b	b	a	b	a	b	a	b	b	b
537	39.932	6R	tPt-507486	tgcagtacacatgtatgtgggttcaaattgtgcatggttcgcagcagcctttcccctgattgcctcgggccaacgcgaaaacaagagctatgggtagatgtttttttcctgtaaaaacgctggagatcggaactttccaccggattgaaacaagcctattccttcataccgaacggacaaaacgcagctattccagagggatgtgttttctgtgggttttcctctgcttttcctacataccgaacaggcccTAaggatgaattagggtcctcagtaataaaagaagaaagccgccaccggaatttttatccggttcccttgcctccaacccctgttttggcgctgtgagggggaacctagggtgctcgtacgtgtgttccaatagtcatttcaagatga…	6R	613320955	613320720	tPt-507486(3)	a	a	a	b	b	b	a	b	b	a	a	b	b	a	a	a	a	a	b	b	a	b	a	b	b	b	a	b	a	b	b	b	b	a	b	a	b	a	b	b	b
543	43.198	6R	rPt-505857	tgcagtgatcagaggtttgaggaaaggatgcgaggggattttattgaaggggatgcaccaggtccttcgtttacaatgggtgggaagcttcagatgcctggcagccagttagtgtcggatgatgataatgaggaaagtgatgatgaggtgctatacaggcggacggtcatgctctagtaagtacaacttctttttgttgcttacctgttggagcattcaatcagtattgacaaattaaagaaaattgtcatttctgtttcagatttggtgtaagctcccaaaggtcttccacatgcgtttcagacagcgtcatataagctagtgagttctagtctgcaagtattttacttgttgagcggtatttattctggccatgataatttacaaaggagtgcaaaa…	6R	635582737	635582148	rPt-505857(6)	a	a	a	b	a	b	a	b	a	b	a	b	b	a	a	a	a	a	b	b	a	b	a	b	b	b	a	b	a	b	b	b	b	a	b	a	b	a	b	b	b
544	44.285	6R	rPt-410769	tgcagcggtgctggcagggcgttagtaaggagagaaggatctatcttcttagaacaaagcagaacaggttgctcagctctatgaaaaaaatggaaattgaacctgatgtacccttttacaccgtattgatagatgggcactgcaaagccgctgattttgagaaagcccggggagaatttgatgaagtgttgcagaaagggctgactcctgatcaatatgtatacacagctcttataactggatattgcagccaaggcgaaataGagaaggcacaagatctttttgaagaaatggtaGacagaggaAtaAaaccagttgtactgaccttttctgTaataAatcggatagccttgaGggAaaggcAgTatcagtgacatgnatganttccctgca				rPt-410769(9)	a	a	a	b	a	b	a	b	a	b	a	b	b	a	a	a	a	a	b	b	a	b	a	b	b	b	a	b	a	b	b	b	b	a	b	a	b	a	b	b	b
553	44.687	6R	rPt-399909	TGCAGCAGATCCTCCTCCTCCCCTGGTGCCGCCGATGTACGCCTGGGCATGGCCGCCGACCACGAGCTGGCCGCAGACGAGCGCCAGAAGGACCAGAGCTGGGAATGCCTTGGACGCCATCTCTCTTGGTCTCTTTACTTTGCTCGGCAGCTCTGCTTTTCTCTGTGGCTGTGG	6R	674858862	674859035	rPt-399909	a	a	a	b	a	b	a	-	a	b	a	b	-	a	a	a	a	a	b	-	a	b	a	b	b	b	a	b	a	b	b	b	b	a	b	a	b	a	b	b	-
554	45.459	6R	tPt-508866	tgcaggatggaagctgtcttctgatgaagcacagtggcttcctgtgttcttcacggggagctagggtgctgcatttatgttggtatgtatgagtagccgtaaatgctggttgttgttgtgttggtgcggcagcacgggagataaccatgattatctatgtcggctgtggcttttcattctggtagattatgaattgctgtttcagtcgttttcggttcatgatacccatggttatgtaggctgctgcttttgattctctcatggtatgagatgttgtttcagtagttttactgagtttactgctcagatttgggtatactgaatttactgaaacttggtggagatcataagaatttactgttgttttgctgttgatctagtagtcaaaatgaatggaga…	6R	680314852	680315352	tPt-508866	a	a	a	b	a	b	a	b	a	b	a	-	b	-	a	a	a	a	b	b	-	b	a	b	b	b	a	b	a	b	b	b	b	a	b	a	b	a	b	b	b
555	48.637	6R	rPt-505345	tgcagttcatccgcggtccgcgtgtgtctgcacacgggaccatctagatatatagatacgctgtgttattacaaaatctattccgcttgctaaaaccgcggctagtaatgtatatatagtgccactgatactgtattgggccgcaattgcttttgtacttgcttggaataatatttctggcttgggtagatttttagagaaattttcaggcaacttactactggtcatgcatgttgcatggtgaaaccgttgctagtgtccatttttgtgcatgtacgtgtcctgattaactcctgcgacctgcttgtacgtacgtgttgcctgtcctgcactacactctaccatcaaccatcaaccatcaaccaggtacaagtaatcagctgatcctgacaatgctct…	6R	688253132	688252647	rPt-505345(3)	a	a	a	b	a	b	a	b	-	b	a	b	b	b	a	a	a	a	b	b	a	b	a	b	b	b	a	b	a	b	b	b	b	a	b	b	b	b	b	b	b
558	49.724	6R	rPt-508379	tgcagaagaaatgacatgttagtaaataggtagtataaaattagaaagcatgttagcatcttcacatcttacaacttatttaaccatagaaaaacgatgatatcatgtgcggcaGggcttggttacactgtccattgctaaaaattaacaacatactttttctttcctcactaatctacatttctaacttacagataaatgaaaacaaacatggaaagggaaccccttttattgagtaaaatcAactttctattaatttgcactacagcaagtggaggcaacAAaTcaggtaaatacagggtgaaaacattactcattcaacgatgagcctaaagatatattttttgtgtcatataaaaTatgttttccAtgctactcaaactaGaaGacctaaaaacc…	6R	688424859	688425532	rPt-508379(2)	a	a	a	b	a	b	a	b	a	b	a	a	-	b	a	a	a	a	b	b	a	b	a	b	b	b	a	b	a	b	b	b	b	a	b	b	b	b	b	b	b
560	51.899	6R	rPt-399922	tgcagtaGatcaGaaaccacattccAgctgaaaccagaccaatcatacagccttaGatgtccatctagatctaatctcaTgtattgtggggagtaaactgttggcagggaaatat	6R	699388977	699389091	rPt-399922	a	a	-	b	a	b	a	b	a	b	a	-	b	b	a	-	a	a	b	b	a	b	a	b	b	b	a	b	a	b	b	b	b	a	a	b	b	b	b	b	b
561	52.986	6R	rPt-399827	gcgattgggccctctagatgcatgctcgagcggccgccagtgtgatgganatctgcagaattcncccttganggatccagtgcagcactgcctgctgTggtctgTggatgcaGctaAttaGtgcctgatttgcatttgtttgTttggggtgngttanatatgtcatgcacaccnnccccaccaaagtttgacaaagcttaggttatccatccctgggggangtgccaccnttctgatttattagtgagcagtgctttacagaanaaaanattangggtgngcatacttaattaactggttgcatttggcttttgccctgtcgttt	6R	696556890	696557125	rPt-399827	a	a	a	b	a	b	a	b	a	b	a	a	b	b	a	a	a	a	b	b	a	b	a	b	b	b	a	b	a	b	b	b	b	a	a	b	b	b	b	b	b
563	58.443	6R	tPt-390262	TGCAGNCNCACCACTCTTGGTCCCAAAAAACANCTTTTAAATGNACATGCAGGNNTGCAATATCAGACAGATTATTAGGAANNTTATGATACACTTGAGGAAATTCGGAGTCAAGAATATGNTGCTGACNAGCNNNTAGACTGCAAGGNACTTTGCAACCNATGNCACATAGGAGTGATGTGTTCCGATGTAAAGATTCTATCTTGAACAACATAGATCAGTCTCTACGNNTTATAATTCTTGTGGACACCACGCGGCACTGTATTCTTTTGTATGCGGTGACTAGATTTTCCCAGTTACCTACCCTGCCTNCTATCCNGTTNCTGACCGANCTNCTATNTCCNTCNCNNACACTTCCCTANNNAAACCGTAANGTAATTCATTCCNCTTCACTTTGNN…	5R	673455995	673455802	tPt-390262(2)	a	a	a	b	a	b	a	b	a	b	a	a	b	b	a	a	a	a	b	b	a	b	a	b	b	b	a	b	a	a	b	b	b	a	a	b	b	b	b	b	b
564	59.53	6R	tPt-508824	tgcagctttgcatgtacccgtgggtgcaagaaatcacccaacctagtcaagtgctcaaatactaaacttattcatccattcattattggattgcttcaaggacttcaatgtctttttgaaaccgaaacacttgtagtgttgcgttgttatactatgtgtctattttcttagtgtagtactgctcacattatctcaacaaaagctctttttagtccatgtcttgagatattctgaaatttgtaacatagtgattaaactgttctccggcgaanatttcaaattcactgattctctcctttgttcggcgtctttgtcggatcanagatgcantctgtacctaagtaggccaaaaa	6R	724652379	724652027	tPt-508824	a	a	a	b	a	-	a	b	a	b	a	-	b	b	a	a	a	a	b	b	a	b	a	b	b	b	a	b	a	a	b	b	b	a	a	b	b	b	b	b	b
565	62.795	6R	tPt-8051	tgcagtacgccactggggtcattccaggctggcctttgcgcataaaggatgtcaccttcggataccaacaaattttgtgcgacttagcaccaaatctttcagcaacaaggaagtcgcttgagagtagcaaagtaagtggcatgtactacatagtactccctattgatctaaacattcgtatatttcttaaagagggagtactacatattaccttcagtgttgctactggcgatggttgcaagagcaatgaggctggcgaggagtgttgcttcagtctgagctgccattactggaaggaaacctaaggtgtattggaaaggtggaggagagacgggtccttatatgcaacaattccattgggcaaccggatgctttcaactttcctggtccggttttggc…	3A	709193633	709193844	tPt-8051(3)	a	a	a	b	a	b	a	-	a	b	a	a	b	b	a	a	a	a	b	b	a	b	a	b	b	b	a	b	a	a	b	b	b	a	a	b	b	b	b	b	b
568	70.197	6R	rPt-400318	tgcaggtggaagcaaatccggccacagagttccctttagacccggtggacatgtaagttgatttagccgagcgcaatgcaggttccatgtagatttctaagctagatttgccttgcattacacaaattgcctatttttcagacggtgaattaagtgcttcagcgggatctgcgcaaatggacgatgcagatagctcctagtctaggattggcttcaattcaGagtcgtccgggcaagccttgcatccaagtgtgtggctgtcagtggcgatggaccttgaccatggagcaGataatgatgagctcgggtgctgccaatgaaaaaaatagcgtgctacAacaaaatagcgccGacctcaaaatatgctattaGCGTgctatatcgcgttatagcgtgcta…	1R	284611146	284610834	rPt-400318	a	a	a	b	a	b	a	b	a	b	a	b	b	b	a	a	a	a	b	-	a	b	-	-	b	b	a	-	a	a	b	b	b	a	a	b	b	b	b	b	b
569	72.655	6R	tPt-508835	tgcagcgggttgtgacccaaggccctcaacaatgaggcgccatggctggtaacgttctcacctcttgttgagatttctggttatatagtcggtcaattattatgccttttgaggtttgaatcatgtgccgttcgttcaggcggcccagcagtatcttttgtttcctgatgataatcctgcgtgaatgaaactgaaacatacattccagtctagtccagtcacagaaaccaagtcccaaaatctcacctctcgcctctctgttgatgatgcattatcactgcatgtagactgca	4R	766858479	766858228	tPt-508835(2)	a	a	a	b	a	b	a	b	a	b	a	b	b	b	a	a	a	a	b	b	a	b	b	b	b	b	a	b	a	a	b	b	b	a	a	b	b	b	b	b	b
571	73.742	6R	rPt-410850	ncggccgccagtgtgatggatatctgcannnntcgccctnnnnnggatccagtgcagcggccAGAgTaatatgggcagcagcttcaactcccagggcgattctgtgagatttttttctctagttcaaactgcgcgccaactgtttaatggaatgtctttaaaaacactgtttgatggaatgccagaaaatgtgcagagtctttttcctggctaataaaaatttcattggcctcagagttgattccctctttaaattgatttggtgtggttttctacatgaagaatcaaaaccattttggttgttattttaGaatcgtcggttataatgtgggcaccgaacagatcctgcctcgctccgtactactgtactaaggaattatagatgcacttgatctattt…				rPt-410850	a	a	a	b	a	b	a	b	a	b	a	a	b	b	a	a	a	a	b	b	a	b	b	b	b	b	a	b	a	a	b	-	b	a	a	b	b	b	-	b	b
573	74.83	6R	tPt-7900	AGCTTGGCGTAATCATGGTCATANCTGTTTCCNGANNGCAAATCTCTTTGTTTGTACACTGTGTAGATTTTTGTAATTCTGATTTTTTGTTGTGAGACATTGCTTCAGGGTTAGGATTGGGAAAGCACCTAATGAGAGCGAGATGAGCCCTGACAGGAAGACATCTCTTGAATAATCTGTGCGCGCTTACACAGAGAAAGGGGATGGGCATGTTGTCAATCCGAAAATTGTCATAAGTTTTGATTCATTGGATGAGGCTTATGAGTTCTACAACCTCTACTTATGGGAAACTGGGTTTGGGTTTTGCACGATCTGCA	2D	599150485	599150766	tPt-7900(2)	a	-	a	b	a	b	a	-	a	b	a	a	b	b	a	a	a	a	b	b	a	b	b	b	b	b	a	b	a	a	b	b	b	a	a	b	b	b	b	b	b
574	75.917	6R	scm180					scm180	a	a	a	b	a	b	a	b	a	b	a	b	b	b	a	a	a	a	b	b	a	b	b	b	b	b	a	b	a	a	b	b	b	a	a	b	b	b	b	b	b
577	77.004	6R	tPt-509330	tgcagattgtctcggtccaggtcaaggaaataaccggtgggttacattggccgctggatgtttatggttttgtcgctgttcgtgacgtggtggatcgcaaacgcattatggttttcaaccgtgaaagggatgactaccaaagaatcagcgagcaggttcggaaaaattgtattttgtcccactctaatacatgtatgaatgaatctgaaatataatagcagccagagagtttaattttgcaattggttcctgcaagctcaagggttataaatagttttcatgtttactccccatttcaaatttcctattgcaaatcctgctaatggggaagctacatttttcatgtttgtcgtcggcaaattttggactcaagtcaccatcatgaagttccacttgata…	6R	770907129	770906644	tPt-509330(3)	a	a	a	b	a	b	a	b	a	b	a	b	b	b	a	a	a	a	b	b	a	b	b	b	b	b	a	b	a	a	b	b	b	a	a	b	b	b	b	b	-
578	79.953	6R	tPt-4479	CTGATTGTGGACATCAAAGGCAACAGCTGCATCTCCAACATCAAGCCTGTTGTTGCCCTTGCTCCAAGTCCTCCAAGATCACATTGGTCTATGGTGGAATGCTCTGCCTGCCATGCGTCAGTTTCCTTCTCCGTTAGTGTCACATAACATTTCAGTAAAAAAATCAATCGCCCTTTCAGAGATTAGCGAGGTGCCAACATGTAACAGTATCACCACGGGAAAGCTACGATAATCAGGGATAAAGTGTAACCTACAGTTATATATGTCAGATTTTGTCTGATTTGTTGTTACTGTATTTCTTTGTTCAGCATGACTCTGCGTGTGAGTTGGAACACTTTTTTTTTNGAGANA	5D	41229039	41228808	tPt-4479	a	-	a	b	a	b	-	b	a	b	a	-	b	b	a	a	-	a	b	b	a	b	b	b	b	b	a	b	a	a	b	b	b	a	-	b	b	b	b	b	b
579	81.355	6R	tPt-400819	tgctcgagcggccgccagtgtgatggatatctgcagantcgcccttcacgatggatccnGTGAGAaacaaacacacaccacttgtcaactgacgtgatgccattagcatagatagtacaatGgCatagaaacacataagcttctttaggcatgaacttttttgttaatggaacaatgggtcaagtaAtgcaagttttaagtgctcacgtctcattgtaaactgactgatgaaacacagttttagctcacatctcacaaaaGAAGTgtttcaGacaaaattaacatcttcttcagactaGacAtgcacaattctccccttgttcagaaagcaaGaacattttattatatggctacacgcatacAgtgcacagatatttattttcaggggATGaacgcgcG…	6R	785888517	785889146	tPt-400819(3)	a	a	a	b	a	b	a	b	a	b	a	b	-	b	a	a	a	a	b	b	a	b	b	b	b	b	a	b	a	a	b	b	b	a	a	b	b	b	b	b	b
582	89.024	6R	tPt-506099	tgcagtcggttattatcattaggaagttgatgtgctgcactaacggaaactttgtcgctgtgttgtgccgatggaaactttcgtggatgttttatttcccgttgcaacgcatgggtacctttaatttactaggtttgaagcataaattcatttatttgcgtctgttgcaaaacacggccctttttgctagtcctactaattcttaattacacgtttcatctttatatatctcccttttagctatgagcataacgagatgtgcaaactaatttatcactacttgcctaaaaaaacctaatttaccactactttccagtgcagatgttttatttttttctattaacagagatactttattaggaaagaagacaatgggcatttcgcggacaatgtttcagc…	6R	794990953	794990248	tPt-506099(3)	a	a	a	b	a	b	b	b	a	b	a	a	b	b	a	a	a	a	b	b	a	b	b	b	b	b	a	b	a	a	b	b	b	a	a	b	b	b	b	b	b
587	91.199	6R	tPt-509453	tgcagcaagcagtagcatcagccgatggaattgttggcttggtcaaaaggaggagagctgctgccccagatacttttttgggacaactgcatcatgatacgttgcgatgtgaagagacactagcagtcaagagccaagagcatatgtacagttgtacacccaagataccagttaacactttcaagtttcagatttgttattgacctgatatttgctctaacaagatgcatcactcatgttaactaaatttctttgtgatatagtaggatgctaccatccactagaggtaactcttgctgcaccattttgttggtatgattgcattaatttgcatactgtattggccagcgctaaataagagatatgaagaaattagccaacaaaaagggcacaattctc…	1R	97803846	97803069	tPt-509453(3)	a	a	a	b	a	b	b	b	-	b	a	a	b	b	a	a	a	a	b	b	a	b	b	b	b	b	a	b	a	a	b	b	b	a	a	b	b	b	b	b	b
588	91.569	6R	tPt-411161	tgcagaaagagtgttatcactctctggactttttgagaagtaaaaatacacagactggagattattttgtacgagtatagagaattacaacaagagcaccctctgccgttcctaatgtaaagtagcgtctttctataaataagtgaaatggatggtttctctgaaataagctaagtggatgtttaagccaccaaaacgaaaagattcagaaaagctaggaggcacaaattacaacatatgtaagttgtactgtaataaataggagctagcataccacacaatttcatacctggtacatagaactttcatgtcagccaagtcctccgtgtaccttaacatatggaacaagcatcgtctgtgcgtaggaattagcagaaggacatctcaatgaaaagctcg…				tPt-411161	a	a	a	b	a	b	b	b	a	b	a	-	b	b	a	a	a	a	b	b	a	b	b	-	b	b	a	b	a	a	b	b	b	a	a	b	b	b	b	b	-
591	92.286	6R	tPt-399825	agggngattgggccctctagatgcatgctcgagcggccgccagtgtgatggatatctgcaganttcgcccttgatggatccngtgcagatcttAaagtgTtattactactttgacttttgcaactAaaAatagcatgcaggattccgaagtAAAAAgtacaccagtgagcaatatatatgaaagcaaaaggagaagacttgatcgggaagtgcactgtttgggtacctaggacagatccAtgtcaGaattccacagatgtacaagaaccccaggaatcaaacaaacAtatcatgactagtacacaaaaatcaGagctaaataatcAatcAccttccttgttcagacttagttaggggctaattaattttatatcTactcTagcttttctagttaactag…				tPt-399825(3)	a	a	a	b	a	b	b	b	a	b	a	b	-	b	a	a	a	a	b	-	a	b	b	b	b	b	a	b	a	a	b	b	b	a	a	b	b	b	b	b	b
592	94.461	6R	rPt-508462	tgcagagtcaagaacactctgttctgaagacgctttccagattcggcatagaaaaactgttactccctgcctcagaaattccttctgtatttctgttatgtcatttcagagttctgcacactgtctctagattttatgtttatttgacttgtcctattagatttaactttagcagcaaagtttttgttccctaaatataagatgtttcttcagttcaaattgaactgcaaaaacgtcttgtatttagatacagaaGaagtaGaagatatctcataaaagtcatgcgtaagtcggcaattcttgatgtctaaacagaatattgcccttccAgataaccgtaataatcaactaaaatatatgaTttaggccgatggcgtgaacttgagtggCaaAGAGagt…	6R	811700919	811701592	rPt-508462	a	a	a	b	a	b	b	b	a	b	a	a	b	b	a	a	a	a	b	b	a	b	b	b	b	b	a	b	a	a	b	b	b	a	a	b	b	b	b	b	b
593	97.727	6R	rPt-400789	tgcagcattaaaatgatcattgtctaaaatgggagaaggaaaacatctcagaaaacatccccaaatccttcctgacagaaagacagagaaacgacagcacaataagagtacaaagtggcttacatgatgagtgcagtgtgaaggtcttcacatgcaaacctgcatcacatagcttttgttttcaattaaccaaaataacaaaatatggatgtcttaacagtttgctgtcaattttagactgaattttactaaatttggtaattttgctgagcataatccatcactagtgactgaatttttttgattttatttgtataatatcaacagggatactacaaagactaagaagaagctgctcCTgtagaatacagatcaggagcaaatctgctcctacagaga…	3R	193278246	193278742	rPt-400789(2)	a	a	a	b	a	b	b	b	a	b	a	a	-	-	a	a	a	a	b	b	a	b	b	b	b	b	a	b	a	a	b	b	b	a	a	b	b	b	b	b	b
600	98.814	6R	rPt-506000	tgcaggtcgccccccctgttgatggatggatggtcctctcagcttagcgctgccctcagaccagtagagaagaGcaataccaaacaaccgagttcaactacatgctgtgctagtgtttttctttttgcccgactttacttaccagggtcaattgccatgtctagtacagttaagaaaaataaactgtgaatcgcggatatagattagttagctttacccaccgttgtgtgttgattgaaactgttcgtttcactgtcacattcttaggccgggaacagccacatcatttgttacagtaccatcaacgccagaagtaccatgaaaacaaggtcaccatacacacgaatactgccaggtgaaattcacagccatgcgccattgtgtcagaaaggtaggtga…	6R	824043309	824044001	rPt-506000(6)	a	a	a	b	a	b	b	b	a	b	a	b	b	b	a	a	a	a	b	b	a	b	b	b	b	b	a	b	a	a	b	b	b	a	a	b	b	b	b	b	b
601	103.173	6R	rPt-411354	tgcagacgccaaatggagatcgggagatgagcttgtggctacgtgggttagccagatcagggatgcggcatatgaggccaagaatgccattgaagcggcatactacatggagaagagaaacaggctcaagaagggcttcatgggtgccatgtaaggtatgcttgcttgccaagtgacctgatcatccttcacactggtgctgaaatacaacgtgtaaaaaggaagaaaatgagatattttatagtgcaaaccatttgaaaattaatttggatactagtgatgtggaaaaggttaatattgacgatgagtatccacaagattgcggtactatgatccaaaacattgaagatattaaccttgttggttttggggaTgagtacaaaGaAATAGttggcaagt…				rPt-411354	a	a	a	b	a	b	b	b	-	b	a	b	b	b	a	a	a	a	b	b	a	b	b	b	b	b	a	b	a	a	b	b	b	a	a	b	a	b	b	b	-
602	103.716	6R	rPt-7385	tgcagcttTcatgttttatttcaacgaggcgacacaaacttatgccgcttatccAacaacaaactcCtccgctgtattaactcctgcaagaggttattcagctttggttcgtaattgttcNggccctactgtgattgacgtaaNaGgctcAataaatcaaggtactataactttaaactcatccAgcacgccTagtctaaCctttaccacAaccggaagcAatgctgcactttacgggtataatctggtgggtaatccatatccTtccgccttgaaAtgggaacatacTgatactgactggaccatgagcaatataagttcagtcatgg				rPt-7385	a	a	a	b	a	b	b	-	a	b	a	b	b	b	a	a	a	a	b	b	a	b	b	b	b	b	a	b	a	a	b	b	b	a	a	b	a	b	b	b	b
604	104.26	6R	barc182.2					barc182.2(2)	a	a	a	b	a	b	b	b	a	b	a	b	b	b	a	a	a	a	b	b	a	b	b	b	b	b	a	b	a	a	b	b	b	a	a	b	a	-	b	b	b
605	104.738	6R	rPt-508374	tgcagcatcaagggacatcatcagagccagacaccaaagcacccaagcccaaggcagttagacgaggctcaagtgcaaccagaaagggaaaataaataatagaacagtactaaagcactgatttgttccaggctattcactgatgcgtgtgttggcttcccaatgactgcacatcctgtgtttcagtttcacaaggctaacaatttgggtggaagagcatctcatcttctggtatgtttcacttgctgtatacatatggtgcatgcaacacaccttctttgcttcactttgttggtttaataaagcaggaatgtttgcttagccttttttcagaatatacaccaatgctaattaaaacacgtttcgtgcaacattggaagaGgttgattattgactcat…	5R	275274717	275274518	rPt-508374	a	a	a	b	a	b	b	b	a	b	a	-	b	b	a	a	a	a	b	b	a	b	b	b	b	b	a	b	a	a	b	b	b	a	a	b	a	b	b	b	b
608	105.347	6R	rPt-399597	TGCAGGACCTCACATGCCTCCAAAAACTTAAAGTAGAAGACTGTCCCAACTTCTTTCTATGGCCCGTTGAAGCAGCTCACACCATCAGGCTTTTCCCTGCTTCCCTCAAGGAACTAAAGATCAAAGGAGAGTCAGGCATGCAGTCAATGGCTCTACTCTCANACCTCACTTTTCTTGCA	6R	849148111	849148261	rPt-399597(6)	a	a	a	b	a	b	b	b	a	b	a	a	b	b	a	a	a	a	b	b	a	b	b	b	b	b	a	b	a	a	b	b	b	a	a	b	a	b	b	b	b
612	105.749	6R	rPt-508843	tgcaGAGgccctagttgtttctcatttccagatctcgccggagtctccggtcgtgtggtctccggctctccgctatgcgagagctcctcctcttgggacggagatgaagcagaagcaggccggagcgccctaattatttcttcgttcccgggtgaagttcgccggcctcatccgatcgtgttcgcctcacaccaacaccatctcctcgtggcttccggatggtgttcccctctgcctaggccaagaccatcttctcctgggacggggatcaagcacgccgccgcgccttcttccccgacacagccacacaggtacggtgagcagcaattctccgcccaaactggttgcggacgtcagatctctcctctccggtccggtttcttcgtttttccctcatct…	6R	850049871	850050303	rPt-508843	a	a	a	b	a	b	b	-	a	b	a	a	b	b	a	a	a	a	b	b	a	b	b	b	b	b	a	b	a	a	b	b	b	a	a	b	a	b	b	b	b
613	106.434	6R	rPt-507631	tgcagcaaggtgttgttggagagggtggacaggaggaagctcacccaggagaggtagtcggggttgggaaccgggggggcgccgtcagcgccggggacaactttgtcaggggccagctccgttccgtcggcgatggacatccattgcgcgccgcggagagcagggagaatctgggatttccagaggagatgggtgtcatgggaaagcttgacggtgacgaggccaatcaaaaatctccacgcatgacaccccgttgaatccgtaaaagacatctccgtgcgtgtaggatcgcacgtctccgtgccctctttttttttctctttctccccctcatgTacccctctgctactccgtgtaatttgttccaggctcgcgtaatatatggttcaggctggTgta…	Un	380259408	380258793	rPt-507631	a	a	a	b	a	b	b	b	-	b	a	a	b	b	a	a	a	a	b	b	a	b	b	b	b	b	a	b	a	a	b	b	b	a	a	b	a	b	b	b	b
614	107.521	6R	rPt-399855	ATGCATGCTCGAGCGGCCGCCAGTGTGATGGATATCTGCAGAATTCGCCCTTGATGGATCCNGTGCAGAACCATTACAGACAAAGGNGAATTTTGCANATGGCATTCTGGACTATATATACTCTTCCATCCAAGCAATGAAAGAATAACGTTAACAGAAGCCTNNNTCCTTGANCTCTTCTTAGTGNCGCATGATGATTCNGGNGTTTCACT				rPt-399855	a	a	a	b	a	b	b	b	a	b	a	a	b	b	a	a	a	a	b	b	a	b	b	b	b	b	a	b	a	a	b	b	b	a	a	b	a	b	b	b	b
615	109.707	6R	tPt-399421	tgcagacaacgcattgcttcttgcaagttgcaacaaagtggctgaactagcaatcctattattatttttcattcatattacacaagcaacgacccttgaattttcagtcatattaatcattccctcttgcgtacattttccaaattttggttgatataattgtttgttttccatgcattagcagaatgtggccatgaaaatcaagatacatctttctctcttttctaataaaaaataaactatttacaacaaattagtaaaatccaagaaaaGaaagaggaGaacaaggtaaaactgtttacttatcctcttgctgTaGcttcaattgTaGatatatatatcctttagtacaaagtctatgtgggatgatgnnnnnnttttcggcatgcttttgatttg…	6R	852179562	852179989	tPt-399421	a	a	a	a	a	b	b	-	a	b	a	a	b	b	a	a	a	a	b	b	a	b	b	b	b	b	a	b	a	a	b	b	b	a	-	b	a	b	b	b	b
616	110.805	6R	rPt-401346	tgcaggggcccattcccggtacacagttgcatcattttctgtgttgatcccaaacttcaagtagcctaaaacacagagttacattatgtccttttgtgctgcggatggcacaaaatgagtactattgttccGaatacatgaacaaatgctgacctttaGaGaactcttcaaggcctccctcgtgcttctcaatcaaacctttctgttcaaggtactttttcatcctgTaactgaagtggtccttgaagccggcgaactttggatccagatcgtatatcggaaggtcgtcgccgacgccatctccagctgttgccatagtgtagtctcttggcgcagacacgggaacagagaagttgctcttgtccttccataaatgaacgacagttagagcgagcgaca…	6R	856024403	856023888	rPt-401346(2)	a	a	a	a	a	b	b	b	a	b	a	a	b	b	a	a	a	a	b	b	a	b	b	b	b	b	a	b	a	b	b	b	b	a	a	b	a	b	b	b	b
618	111.892	6R	rPt-505250	tgcagaatgtctcctgttgaactcaacttcagcgcctgagagtgagaggccattatccaactggtaaggtgtgaggagcaaggacgaacagggtaacctgcatcaccaattatgtattccttgacttccgatcctccacctgatggtaccttcaggttgctaccattcagccaagcacccctctcgcagcacttgaagagataagagttgtgcaacatgcttgactggttcaggtttacttgcgattgcaatgaaatgtttgtgaacctcatatctggatccaccacggcttgcattagcacaccatcatttttctcattctcatggttttgcgatccaaatttgatgtgagttgtatgtacaacaccgcaGcagtttggcaggccgtgtatcttgtca…	6R	879876383	879875712	rPt-505250(2)	a	a	a	a	a	b	b	b	-	b	a	b	b	b	a	a	a	a	b	b	a	b	b	b	b	b	a	b	a	-	b	b	b	a	-	b	a	b	b	b	b
620	112.664	6R	rPt-399933	tgcagcttgatgAaNgtgcccctttctgaaGatatgatggTANAANGtcacAcCtttgttgatgaNagagTgatgtctttCcctgatggaNtaNCCattgctctgaaatgttgagctcctgtgacacnccggangttgtgggatcatcatttggtgtggacgggtcaacggtttcnctgttaactcanaagtttgtcnctgctatggaangacgagcaangcaccacatcnncttgcctgtcgccgctcaggtggagaacgtcaagcgcaagtttgacaanatacacngcctgccnaactgctgcggtgttgnacntacaactcacatcaaatttggatcgccaaaccntganaangagaaaaaatgatggtgtgctaatgcaagccntgggtggatcn…	6R	879875710	879876154	rPt-399933	a	a	-	a	a	b	b	b	-	-	a	b	b	b	a	a	a	a	b	b	a	b	b	b	b	b	a	b	a	-	b	b	b	a	a	b	a	b	b	b	b
621	112.979	6R	rPt-400935	tgcaggtggcacttacaaaaagctatataactgtaatacatgttcatgtaattcaaaaaaatgttttgtaccggtaaattatttgtaaattacatttagaaatgtgttcacgtggttcaaaacatgtttgtgaaatttctagaaatatttatacaatgcaaaagatgttcgcatagtttaaacatgtttcacatcattcaaaaatgtatttcgtgtatttggaaaaaggttaacatgtattcaagaaattttcaaaccaatttatttaaaaaatcttaggcatgtataaaaatggtttagatgtataagcaatctccatggtgtgtatgaaaaaatagatagaaaaaatatgtataaaataatattatcatacatatggaaatggtaaagatgtatcaa…	6R	863838303	863837730	rPt-400935	a	a	a	a	a	b	-	b	a	-	a	b	b	b	a	a	a	a	b	-	a	b	b	b	b	b	a	-	a	b	b	b	b	a	a	b	a	b	b	b	-
622	114.066	6R	rPt-399948	tgcagggtctcggctacttgaactgcttttggttcattacaaaaaacgtgaactacttgtgatgacttatgtgctgactagtcgcgaggagtccctgtcattgtcatggccttcttatatatatatgggtggatggaagaatgtaGatctggcataggaTggcatggtgttTCCttttgtagTgcttcctgtttccAgcttggtgtcaaagcatggcaatgcacatgtaggcatggtggaAAaaatctaaNaaaggCGCtCACAtggTgggttggagctttcccttttaAaaccacttgatcttgggttttaNcatcAcctggctaagcagtctgtaataatacactgtaacaaattccctagatttttggtcaaaaatagaaaagacttgaaagaaaa…	6R	863974255	863974767	rPt-399948	a	a	a	a	a	b	b	b	a	b	a	b	b	b	a	a	a	a	b	-	a	b	b	b	b	b	a	b	a	b	b	b	b	a	a	b	a	b	b	b	-
625	116.242	6R	tPt-505447	tgcaggtcctgttagcattcaaaatttctgtttcatgaaaagtatatcgtgttctagggtattatctgtacacatgcatcaaactgtgggagagaaaaaattgcatccaacacactccatcaaccatgttttttacgtagtttccttgaccgtaaaaaaatagtgttaaaaactatgtttgcaagccctgtcaaagttctggaagcttctcccttgtggctggttcacatgtcatactcagcatagtagcgatttataacatgttaaaatgcctggcggcctattgtgccatgtggtatctgtagctggacatcggtaacaaacactgttctgttctgaacacaatacagaaactccgacagcatgaactcaatttgggattggaagcaacaaactagc…	6R	871747640	871748208	tPt-505447(3)	a	a	a	a	a	b	b	b	a	b	a	b	b	b	a	a	a	a	b	b	a	b	b	b	b	b	b	b	a	b	b	b	b	a	a	b	a	b	b	b	b
626	121.698	6R	tPt-505870	tgcagccatcaatcgggatgccacgatggtaagttcatatttcacaaacaaagcagctacgaccaatgtcttagcagcacttctatacatacaacaaaggtttttacagtttggcacgatccaactgatatcagagcatctctagcagatgcgctacaatcggtcaaacctataattgggatccatgcaggcatataaaaagaaactaatttaacatcgttatctcaacaacgtaaggacatttactttatgtatatatatgatcaagaggtgtggaattggactgttgttttctcatgaaacacctgggaatgttctgagtagaaccagcagtatgttttaaattgattccggaacccgcacacacttaaacaggacaacaaaaggttacacataggt…	6R	879569483	879568834	tPt-505870	a	a	a	a	a	a	b	b	a	b	a	b	b	a	a	a	b	a	b	b	a	b	b	b	b	b	b	b	a	b	b	b	b	a	a	b	a	b	b	b	b
629	126.057	6R	rPt-507715	tgcagcatcatctgttttatattggctgtcagtgtactgaaaccttcatctgagtttgaggttatcctcggtgtatagaaactgaaagttatgtgttgtttaatttcctttatatgtgggttcctccatatttctctttaagtatttctagtttccttgggcattattaactgtggaagttctagagtctgcgtacggaatcatggataatttgttactctgcatatggaatcatggataatttgttcagtcattctttttcaagaaaacatcggtggtgtttcccttgataacatttggagatattttgcaggaggatgtgctccatgcaagagtaaggacaattggggttgtagaaattcagtttaagtaatatgcttagctgaNgtttgcatattt…	6R	884727615	884728073	rPt-507715(3)	a	a	a	a	a	a	b	b	a	b	a	b	b	a	a	a	b	a	b	b	b	b	b	b	b	b	b	b	a	b	b	b	a	a	a	b	a	b	b	b	b
630	127.22	6R	rPt-390636	tgcagacgtagtgaaaagaagttctatctttcagaaaacaatgataaggggcaaagtgttggaggtgcctctcggaatcacaagtcaagaacacctgctggactccataaacaagaaattgccgcaggagtcgtgctttctgcgccagtacttggtaaagaatacaagaccttaccaatcaattactttaagaacagcaagcaggatgattgagaatttgtatgttgcaagtcctttgatatctgataagcaccatgacctgatccaactgcacacatattggcattaaatagtaagggtggcgcagtgacccatgaaagacgacctgtggacacatttacagaatccattaagcgaaatggccccttttatttgaaatgctgacagtcctttccaagt…	6R	884534607	884535104	rPt-390636	a	a	-	a	a	a	b	b	a	b	a	a	b	a	a	-	b	a	b	b	b	b	b	b	b	b	b	b	a	b	b	b	a	a	a	b	a	b	b	b	b
631	0	7A.1	tPt-514203	ATGCATGCTCGAGCGGCCGCCAGTGTGANGGANNNCTGCAAAATTCGCCCTTGANGGATCCAGTGCAGGTGCTANNGTTTGGTTATGCNAGTGANGTANAANTTTCNTCCNATANAANCATGGNNANCTCACCAACTTGAGGATATCATCGGCGGCAAAAAAACATTGCATATTCCCAAANTTTGGCAGGTAACTTCCCTTCAGACAATAGAATCTTTTGATGTAAGGAAGGAACTTGCNNNNNNNNNNNNNNNNNNNNNNNNNNNNNNNNNNNNNNNNNNNNNNNNNNGCAGTCANGGAATTTAAGTTCATGTGCTAACCTAGCATCCAACTNGGGTACCTCAGACTTTGGTACTTCCAGATTTCCAGACTTTTAAGATCCTNGGANGGGCAAGCTCT…	7A	9666034	9665578	tPt-514203(3)	a	a	a	a	a	a	a	-	b	b	a	b	b	b	a	a	b	a	a	a	b	a	a	a	a	b	b	b	a	a	a	b	a	a	a	a	a	a	b	b	a
637	27.465	7A.1	wPt-6668					wPt-6668(4)	a	a	a	a	b	a	a	a	b	b	b	b	b	b	b	a	b	b	a	b	b	a	b	a	a	b	b	b	a	a	b	b	b	b	b	b	a	b	b	b	a
638	29.26	7A.1	wPt-6184					wPt-6184	a	a	a	-	b	a	a	a	-	b	b	-	b	b	b	a	b	b	a	b	b	a	b	a	a	b	b	b	a	a	b	b	b	b	-	b	a	b	b	b	a
639	30.412	7A.1	wPt-8418	nggtaccgagctnggatccactagtnnnntnccgcccannnngntggaattcgcccttgatggatncagtgCagattatactttatCtgatgtcagattgggccactgtttcactcgcttgcggctatacaagaagatcagggacctgcaacaaactcattccgtttgttatttggtttctcagaagatttaacttatccagatattggacaagtatgatatcaaatacaaagtttggcaagtttctttacagccttaatttatttggatattggcaaaatcagatgggccagttatccctatttggactctcaaaaactgaaactcggccgagtcggatctttgtctggttggacgacctcttctgccaggcttttcttttggctaatttaactgtcc…	7A	1781758	1781229	wPt-8418	a	a	a	b	b	a	a	a	b	b	b	b	b	b	b	a	b	b	a	b	b	a	b	a	a	b	b	b	a	a	b	b	b	b	-	b	a	b	b	b	a
641	30.727	7A.1	wPt-5590	tgcagcttgtcggaggggcgaagtcgccaaggacatcggtatgatgataaagatacaataagtgggcacgcgttaaaattctcaataattattcagcaaaccatacaccggattgattatgaaaaaggagatgcattgcacaataactctgaaaatctaaacatgaccatggtcacctataataaaatatacgtccatatctagaaatttttatgcttccactcttccacattattaatgtcaccaatcacaaccttattataagaggatggaatatatagaattcaacaccgttgatgtaatttatagtttatacttcttcatgtattcacggaatatgacttggtcataaatgggcttattgtcttgatgtcttctgataaaagctcctttatcggc…	7A	255135	255596	wPt-5590(4)	a	a	a	b	b	a	a	a	b	b	b	b	b	b	b	a	b	b	a	b	b	a	b	a	a	b	b	b	a	a	b	b	b	b	b	b	a	b	b	b	a
644	33.993	7A.1	wPt-3572	tgcagtaaacttcagaacccaacngcacagaaagctaaaagaaacagggatagcctgaatattcagtttccactaaccacactccacagatatttagaagcagggcatagaaattagaaagaatCaaaattcagaggcacacttttcagaCttctccttgccagctataaaAcacttatCtagcagcttCtaaatctCtaattacttgaatagatttatttacctccagaatattacttccaaacgtgaccccaattttactagccatatcaccaagagaaAcatcagaaaatttaggatagttggaatgtgtaaattacctgggatgtcctccgggttcttgcgcttcaccctatcaaaaaccttgtccattgaattgccttcaccaacagtcctagc…	7D	8343550	8344320	wPt-3572(5)	a	a	a	b	b	a	a	a	b	b	b	b	b	b	b	a	b	b	a	b	b	a	b	a	a	b	b	b	a	a	b	b	b	b	b	b	a	b	b	b	a
649	36.168	7A.1	wPt-0393	TGCAGTTACAACAACAACACAACTCATACACACATATGCTGGTACAACACTTGTCACGGTACAACTCAACAGACCGAAGATCAAGGATTTTCATTGGGAGCCTTAACGCGGGAAGGGGGACCTTGATGGCGCCCCCAGAAGGGAGGGAGACGACACCCACAGGCATGCCTCCGGCACCGAAGTGCTAACCTTTTAGCCGGAGCTTCACCCATGCCACACCGAGGTACCCTGGTCATCAAGCCCGTTGTTACCAAATCAAGCCTCCACAACACGATGAGGGAGATGCCACTAGGGAAGCACAGCCATCAACAGGATCCCCTGCA	4B	25390045	25389836	wPt-0393	a	a	a	a	b	a	a	a	b	b	b	b	b	b	b	a	b	b	a	b	b	a	b	a	a	b	b	b	a	a	b	b	b	b	b	b	a	b	b	b	-
650	38.343	7A.1	wPt-9207	tgcagcgactcccgtgccgtgctctcctgcgccggtgacgccatcccgttttccgaggaccacaaggtgagattaattgcgtcatgcacattgtctttttctcctatggacaaattttgagcttgatgaggcgtggatatggttggagcgggcggacgagagggcgcgtgttaaggcagccagaggcaaagtgcggcgctccaacgacgggcatgtgtgggattggggggcttgccatgtcgccggcttcaggtacgaacgtatcactattgtatcaaaggcgtgtagtttgtttggttcttatgcacatgttttgaaatacgcggtaaacatttttgaagcacatgatgaacatcaaatatgtgttgaacacttcctcaaatagaagatgaacattta…	7A	22151593	22151018	wPt-9207(2)	a	a	a	a	b	a	a	a	b	b	b	b	b	b	b	a	b	b	a	b	b	a	b	a	a	b	b	b	a	a	b	b	b	b	b	b	a	b	a	b	a
652	43.8	7A.1	wPt-3523					wPt-3523	a	a	a	a	b	a	a	a	b	b	b	b	b	a	b	a	b	b	a	b	b	a	b	a	a	b	b	b	a	b	b	b	b	b	b	b	a	b	a	b	a
654	57.152	7A.1	wPt-6824	tgcagaccagcacgagcaaagttatgtcgtcatcaatcttggccctcccgtgcttgtgttagcggacgaaagaaatcaatccgtgttacatgtacgtacgtactagcccatctagcctgccaaaaccgatcaacctgtttggggagttaggttagtatgtctacgtgtgtttttagtatattgtctctaatctgataataatattctcagcctttatgaaaccagcagcgcacagatagctgca	6D	38055751	38055998	wPt-6824(2)	a	a	a	a	a	a	a	a	a	a	a	a	a	a	a	a	a	b	a	b	b	a	b	a	a	b	b	b	a	b	b	b	b	b	b	b	a	b	a	b	a
655	61.763	7A.1	wPt-2056	tgcagaggcaccccactctatctcatttcttgtgctcgtagatataatacctgaaatttcaaacatgcccgccttctgaatgaccactaaattgtctgtagcacagtcactgaaatgttaggaaccatcagatgttacctttgatctttggtagctactagtaaccttcagaaaatgttgaaccaatcagacagtgcaccataagtcaatctgcattatgagttgctccaggttgtcccatgttgagaaagtctagttccctgcaatgtttggtaacaaaagaaggcttcttcaaattccttgtagtaaacgcatgactgca	7D	26442287	26441977	wPt-2056	a	a	a	a	-	a	a	a	-	a	a	-	-	a	a	a	a	b	a	b	b	a	b	a	a	b	b	b	a	a	b	b	b	b	b	b	a	b	b	b	a
656	0	7A.2	wPt-1436					wPt-1436	a	a	a	a	a	b	a	b	a	b	b	b	a	a	b	b	b	a	a	b	b	a	a	a	a	b	b	a	a	b	a	a	a	b	b	a	b	a	a	a	b
657	7.657	7A.2	wPt-6887					wPt-6887	a	a	a	a	a	b	a	a	a	b	b	b	a	-	b	b	b	a	a	b	b	a	a	a	a	b	b	a	a	b	b	a	a	b	b	a	b	a	a	a	-
658	8.896	7A.2	tPt-513624	tgcagcaaaacctgaaccatcttctcttgaattcctccagcctaacacacccttgagatcgcctgactacgacaacaacatgcaagggaccctcaccaagggtgtcgcggacgaGtacgtgggcgccatcAttggctatgccgagaggaccatacgtgagaTtgaacgggtacgtacatatctcccgcaccaccgaagcgcagccacaaatggttaaccgacaaggctatggtttggactaatggttcgtcgtcagagtgcaggttacgggcgtgtagatcagtatctctaagggggagctcaaagctgggacgagcgagaggtangtactacaacaggtctcagccgggtttgcatgntt	7A	184080607	184080964	tPt-513624	a	a	a	a	a	-	a	a	a	b	b	b	a	a	b	b	b	a	a	-	-	a	a	a	a	b	b	a	a	b	-	a	a	b	-	a	-	a	a	a	a
660	18.807	7A.2	wPt-4205	tgcagcctactcaagcatgccaactccaccattgttctcaccttatagggcacctcttctcatcagctcaatcttctatcttctctcgcatactccttttgtcgggaagctacaaacgacacagttcctccctcgttgttacctcaatggcttcctgatgtattagccatggtttacctactattagacctatatataaataccagcacacgaagtaagcacaccttccttgccatggccacccaacgcttgcagcactccatcctataaggtacgtaaggagcaataatagagtaggttttcgtttttggagattttatgttgtgcatcctgcactggatccntcaagggcgaattctgcagatatccntcacactggcggccgctcgagca	7A	630227556	630227222	wPt-4205(3)	a	a	a	a	b	b	a	a	a	a	b	b	a	a	a	b	b	a	a	b	b	a	a	a	a	b	b	a	a	b	b	a	a	b	b	a	b	a	a	b	a
662	19.252	7A.2	wPt-1961					wPt-1961	a	a	a	a	b	b	a	a	a	a	b	-	a	a	a	-	-	a	a	b	b	a	a	a	a	b	b	a	a	b	b	a	a	b	-	a	-	a	a	b	a
663	19.894	7A.2	tPt-2230					tPt-2230(2)	a	a	a	a	b	b	a	a	a	a	b	b	a	a	a	b	b	a	a	b	b	a	a	a	a	b	b	a	a	b	b	a	a	b	b	a	b	a	a	b	-
665	34.479	7A.2	gwm332					gwm332	a	a	a	a	b	a	a	a	a	a	a	b	a	a	a	b	a	a	a	b	a	-	a	a	a	b	a	a	a	b	b	a	a	a	b	a	b	a	a	b	a
668	47.889	7A.2	wPt-6620					wPt-6620(3)	a	a	a	a	b	a	a	a	a	a	a	b	a	a	a	b	a	a	a	a	a	a	b	a	a	b	a	a	a	b	b	a	a	a	b	b	a	b	a	b	a
670	48.976	7A.2	wPt-11723					wPt-11723(2)	a	a	a	a	b	a	a	a	-	a	a	-	a	a	a	b	a	a	a	a	a	a	b	a	a	-	a	a	a	-	b	a	a	a	b	b	a	b	a	b	a
671	53.335	7A.2	wPt-6896					wPt-6896(2)	a	a	a	a	b	a	a	a	a	a	a	b	a	a	a	b	a	a	a	a	a	a	b	b	b	b	a	a	a	b	b	a	a	a	b	b	a	b	a	b	a
673	0.000	7B	gwm46					gwm46	a	a	a	a	b	b	b	a	b	a	a	b	b	b	b	b	b	b	b	a	a	a	a	a	a	b	b	b	b	b	a	b	a	b	a	b	b	-	b	b	b
674	9.212	7B	wPt-6463	NGNATCCAGTGCAGGTATTAGATCCACTAGTGGATATAATCTCTTGGAACCGAACATAGCCTGAGCGGGTTGTTGTCTGTCAGCGCTTGTTACTCCGGTAGATGGTTTTATGTTGCAGAAAAGCAGGGTAATACTGGCCTCAAGCCATGGGTCGGTGCCGTCCAGCGGCGCCGTCGTGGACGGACGGTGCGGCTGATAAGTACACTGATAGTCCTCTTTGTCTTGCGGATGGAGAGAACCTGGCACTGCCGCCATGGCTCTTCCGTCTCAAGCCTCTCCCTCATGTTGCAGATTTGATTGGTTGGCTGTTCACTCCTAATTTGTGTTAAGCTGCTACTGCTGCTGCA	7B	506618711	506618996	wPt-6463(2)	a	a	a	a	b	b	b	a	b	a	a	b	b	b	b	b	b	b	b	a	a	a	a	-	a	b	b	b	b	b	b	b	a	b	a	b	b	b	b	b	b
676	16.702	7B	wPt-9467	tgcagattgtcatgtaactacttgttggaccatatatattaatagcatgaacaattttgttagtaagatcactgcattacggtcaatttgcatatgaacatattcactcatgcccacggacattacagacaattcacaaccaaatctacagtttcacggttgttttaaccaaacagcctccaacttctccacagcttcttttccacaacagcttttgaagaatctacagctcaactaaacacagccgtgtagctccgttgaggtctcactctcttttcaagaatcagcagctcaaccaaacacggcgtacagctccgttgaggtctcactccgaatagtacacggtgggtgcgtagttgcgtgcgtggatggaatatgctgcccggcccaaagatttcg…	7B	553623134	553623626	wPt-9467	a	a	a	-	b	a	b	a	a	-	a	a	-	a	b	b	b	b	b	a	a	a	a	a	a	b	b	b	b	b	b	b	b	b	a	b	-	b	b	b	-
677	17.963	7B	wPt-1149	tgcagtancaaacatgcacttaattccttaaggtaaatgcatacagcagtgttgtctgctgtagcaaacatgcacttaattccttacagntaaatgcatacaccagtgCaaatgttactcacatgttagtgcTggattCaaCttacaaatatAaagatacatgGcactacagatgtgtaccagagacgtctagcctagcatcaaagatgaattcatggtagatgtactagaaaaaactaactggcctagaggcttaacagatatcatagatgGcattctatagcattttatagatcaactcccaaccacatcctttacagtcatgtacatcaccataatcataagagataccaaactaccgatgttaaaattatagatcctcgcgcacaaagggaaaac…	7B	574902680	574903417	wPt-1149	a	a	a	a	b	a	b	a	a	a	a	a	a	a	b	b	b	b	b	a	a	a	a	a	a	b	b	b	b	b	b	b	b	b	a	b	b	b	b	b	b
678	23.441	7B	wPt-8919					wPt-8919	a	a	a	a	b	a	b	a	a	a	b	a	a	a	b	b	b	b	b	a	a	a	-	a	a	b	b	b	b	b	b	b	b	b	a	b	b	b	b	b	b
680	30.023	7B	wPt-2273	tgcaggggccgacaggaactgtttctaactctgtggtgatgtcgtaactggcacaccaacacttcctcagcatctttggcacggaaaaaccttgttcctgtgtgctcaattgggacgagctagatctggatcatgtggacctcaacgaccttgaatcggctttcactcttgaggagataaaacaggcaattgatgagatgccctcagacaaggcgccgggcccggatgggttctctggtgggttttttaaagcatgctgggatacaattaagatggatgtgttggcggccatccaacaattacatcgtctggatagtaaggggctgtcccgagtaaacaaggccatcattgtgctcatcccaaagttgcaaggagcctcaagtttgcaagagttcagac…	4B	514219195	514218724	wPt-2273(2)	a	a	a	b	b	a	b	a	a	a	b	a	a	a	b	b	b	b	b	a	a	a	a	a	a	b	a	b	b	b	b	b	b	b	a	a	b	a	b	b	b
681	42.215	7B	wPt-1330					wPt-1330(2)	a	a	a	b	b	a	b	a	-	a	b	a	a	a	b	b	b	b	b	a	a	a	a	a	a	b	a	b	b	b	b	a	b	a	a	a	b	a	b	b	b
683	45.481	7B	wPt-7887	tgcaggatgggtatgaattgaggaagcattttttattatacttgctaaatcatcgtggaaatgaagctagaggaaactttcctgatattgtgaaagaatttcttaagcgcatcatctagatattaatattcttgtaatagatgttaagttgtaacattacttagtttgttacattgcaataatggacttcagtttgtgttacatgtttaaGatgtgtcaatgtaaaacaatgtgtaactctggtaaaatatttcaagagcccgtggcaacgcacgggcattctactagttattttaggggtggactgagctgagctgctgaatatctttcgtgcagtcagtgtatgaggggagaggtctcgttgctgctcttgggctgctggttagtgggttgtgccgc…	7B	678363979	678364381	wPt-7887(3)	a	a	a	b	b	a	b	b	a	a	b	a	a	a	b	b	b	b	b	a	a	a	a	a	a	b	a	b	b	b	b	a	b	a	a	a	b	a	b	b	b
686	52.040	7B	tPt-7362	tgcagcactaaccctgttgatggctttcttctgttgcaaaaaagaaagttcatgttctcctgtttttattttggcttgcagtcactcgttttatctgaagtgaacaaatggcaattgcttctttcattgccggtaatacggccatcagtgcagtattccatattaacttctgaacacagcatatttgtttctgttgtgtgttgttgttaattattctttttctgaatggctatgatgatttccgccccatggtgtcgttcaacatatcctgagatagagacactttcacgtctctaggttggttccattcaactttgcccagttagacagttaatcattaaactaggaggccttgctctgca	7B	686821979	686821618	tPt-7362(8)	a	a	a	b	b	b	b	b	a	a	b	a	a	a	b	b	b	b	b	a	a	a	a	a	a	b	a	b	b	b	b	a	b	b	a	a	b	a	b	b	b
694	57.496	7B	gdm109.2					gdm109.2(7)	a	a	a	b	b	b	b	b	a	a	b	a	a	a	b	b	b	b	b	a	a	a	a	a	a	b	a	b	b	b	b	a	b	b	a	a	a	a	b	b	b
701	62.952	7B	wPt-6156	TGCAGCAACGCGCGGGGTATCCATCTAGTTTACTATATACACGAGCAGGAACGAAAATCACATATTGTTGCAACTTTCTCCCCCAACTGCACTCCTGATAAATATGTTTGGACTCAACTATTTAGAAAATGTTGTTGTTTTGACTGGAGAGATTAAGAGGGGGGGGGGGGGAAAGGNNNNNNNNNNNNNNNNNNNNNNNNNNNNNNNNNNNNNNNNNNNNNNNNNNNGGGGGGGGGGGGGCAATGGCCCCAGCCCCTGCTGTAGAGCATAGTTAGTGAAGCAGTACTTTAGAGGCTTCAATTCAGGAAAGTGCAGTCATTTGACTCCCCCCTCTAGCTGCATATTTTCTCTTATTTCCCTGGCATAATGTTTGCTAGCTTTGGCACTGCA	7A	707918041	707918187	wPt-6156	a	a	a	b	b	b	b	b	b	a	b	a	a	b	b	b	b	b	b	a	a	a	a	a	a	b	a	b	b	b	b	a	b	b	a	a	a	a	b	b	a
702	64.203	7B	wPt-8938	CCCAACTGCACTCCTGATAAATATGTTTGGACTCAACTATTTAGAAAATGTTGTTGTTTTGACTGGAGAGATTAAGAGGGGGGGGGGGGNAANNNNNNNNNNNNNNNNNNNNNNNNNNNNNNNNNNNNNNNNNNNNNNNNNNAGGGGGGGGGGGGGCAATGGCCCCAGCCCCTGCTGTAGAGCATAGTTAGTGAAGCAGTACTTTAGAGGCTTCAATTCAGGAAAGTGCAGTCATTTGACTCCCCCCTCTAGCTGCATATTTTCTCTTATTTCCCTGGCATAATGTTTGCTAGCTTTGGCACTGCA	7B	713184522	713184680	wPt-8938	a	a	a	b	b	b	b	b	b	a	b	a	-	b	b	b	b	b	b	a	a	a	a	a	a	b	a	b	b	b	b	a	b	b	a	a	a	a	b	b	a
703	69.516	7B	wPt-9880	tgcagcagcggtctgtagggacaatgcaggcaattttgttggaagttctgcgcttgttatacatgaaacaatagatgtggcgacctnggagacaattgcatgtcgggaaggactatctcttgtgcaagatttaatgctgcaaaattttgttattgcttctgactccaagtaggcggttgaagacatccagagaggaagccgaggaggttatggcgcgattatcaatgagatcaaacaacctttatttgcttttaattgtaatattacttnnnnnnnnaaaactgctaatagtgatgccgatatattagccaagtttgctcaatcttttgatcagggacatcacgtttggtttgacgctccccacgatccatttttatcccacattatgtggactataag…	7B	713254507	713255010	wPt-9880(7)	a	a	a	b	b	b	a	b	b	a	b	a	a	b	b	b	b	b	b	a	a	a	a	a	a	b	a	b	b	b	b	a	b	b	a	a	a	a	b	b	a
710	72.967	7B	wPt-5138	tgcagatcccgtgaaggcgcgcgtcgtgttcagcttcgttgatgagacctacaagcaagagccgtcacatatccatggtagcaaaatattagagctacgaggccaacacactgatgcggttaagtacatcaagagagcagtcctggacaaacatctcaagaacgacagtttcaccatccgatgcgacgtcgtggtcctaaatccaacatgcaacactgcattcatcacggtgccaccgtctgacatgcatcagaacttcaccgactttctcctagcaggggagggcgccgacgtggtcttccaagtgggtcgcgagacatttgccgcccatcggtgtattctcgcggcccgctctacggtctttagggcagctctctttggccccatgaaggaaggcac…	7B	726970369	726970893	wPt-5138	a	-	-	b	b	b	-	b	b	a	b	-	-	b	b	b	b	b	b	-	-	a	b	a	a	b	a	b	b	b	b	a	b	b	a	a	a	-	b	b	a
711	78.765	7B	barc182.1					barc182.1	a	a	a	b	b	b	a	b	b	a	b	b	b	b	b	a	b	b	b	a	a	a	b	a	a	b	a	b	b	b	b	a	b	b	a	a	a	a	b	b	a
712	88.246	7B	wPt-0547	tgcagccactgtgaggactaaccaagcagagcaagttaagattgaacaataggatacgatgaaacaaacaaagcgaatagataaaacactaatctgaaaaaatacattaaagttgcgttattttacctctaggttcaatcaagtactgggacagtgcatccctcaccccaacagcgtcctcttctgctacctgtcgtacttgcttgatgtaattatactcatgatcgctcggcatgcctgcaccctcctcctcttcatcctccatgtctatcactatgttatgcaagatgcagcacgttttgattgtcgcgaacatttcatctttattacttggatgccagccttctccctgca	7B	744289136	744289495	wPt-0547(9)	a	a	a	b	b	b	a	b	b	a	a	b	b	b	b	a	b	b	b	a	a	a	b	a	a	b	a	a	b	b	b	a	b	b	a	a	a	a	b	b	a
721	89.464	7B	wPt-5690	tgcagccattgtgtgggctaaccaaacagatgaaattaagatggaatcatggaatcaaccacagggaattacaaaaaacaaatagacaaagctagcatacgaacaaacacattgagagttgtcttaatttacctccagattcaaccaagtgctgggacagtatatccctcaccctgacaccctcttcctcatctgctacatgccacacttgcttgatgcgattatactcctgatcgctcggcatgcctgcaccgtcctcctccatgtctataactatgttatgcaacatgcagcacgtgccgactgtccagtacgcctcaagttgattatttggacgccacccttctccctgca	7A	736087890	736088243	wPt-5690	a	a	a	b	b	-	a	-	a	a	a	-	b	-	b	a	b	b	b	a	a	a	b	a	a	b	-	a	b	b	b	a	b	b	a	a	a	a	b	b	a
3	3.626	1A	wPt-6280
4	3.626	1A	wPt-5876	tgcaggagacaagctcttctctcgtgaaacacaaaggtacctagtttcatttagcatttggacattggtcactacatgcagctttattgcagttcaatgaataaaaataccagggataaaccagacctgataatatttctgatagctagttccaatagatcagctctagttggaggatttgaaaggaaatattcatccacaactgtgtccacacctgcctttttgagaaacaatgctcgctgaagtgttaccagtccatcgtcaataacttcttcaagaggcttGgggggaggatgcaagccccaataacgttttcttggcACCTaaattttgcaaataaatttgtttaaaactatcccatCtagaaacggcaagtaaatcctCgtaaaaaagattagt…	1A	7181108	7180084
5	3.626	1A	wPt-1167
9	21.516	1A	wPt-0527	tgcagaaatcagagtgatgctccaggctataaaagggtgcttactCtgcttcttgatttagccaatgaagtttaaaaattcttttgggtatagtttcttctcttttttggtggatgcagagctatattattcagcttccaattcccctgaatcaaacaatcaccttgtgaaattccctgtaagcaattctaacagatggaagtgtaatcatgaggtttatgtcatacgaagttccgaacatactggccgtggagataaaaaaaacatcaccggcttcactagttattgttccgaggtgcggtacagatggaggatccatagtcagaatcttaagttatcaaatattttgaatagaattttacttctaccaacctatcccacttctgtcttaatatataa…	3A	697227444	697227141
11	25.874	1A	wPt-3904	tgcagcggcagcatcctctgcggagggtggcagaaggcgtactccgagccccatcctcctcgctgatttcttctcttcagcaactctcttcttttggctctacataaataataggacaacaagtggataagaatcctgacagttagacaacttactgatgaaaaattatacaaaggaattcactagatgaccctaaggcggtagcggagggttctgttcggggaataatcatcagaatgacggctatcagagaggcgttgaagccgaactaaaacaggctcctcttctttcttcttccgaatatcctctccctggtgttcaagcttatacatgggatccgcaagcttgtctctttctgaagcaagtacaataaaccatcaggcatttgaatcacaagga…	1A	23966557	23967260
13	31.331	1A	wPt-8478
18	36.768	1A	wPt-2814
23	38.942	1A	wPt-5941
25	0.000	1B	wPt-1500
27	8.785	1B	wPt-1560	aagcttggtaccgagctnggatccactagtancngccggccannnnnntggaattcgcccttgatgganccagtgcagagtctcacccagcttagcctcgcatttagtagactcagaggacataTccCtgcgtctctgggcaacctaacaatgttaactaatcttctcattcaccaaacaatgttatcaggtccaattcctgaggagattggaaggcttgtcaacctacaaactctacaactaagcaacagcacattaaccgacatgataccaaaaacccttggaaatctgagccaactagatactttgcgcctatttggtaaccaattttcagggcctataccccaggagcaggctagtcaatttgcaaagtcttcagcttggtattaatgatttttc…	1B	4908967	4908403
29	12.050	1B	wPt-7094	ngatccagtgcagggttagcttaaatttgtacaTgatcaatacgtgactagtgcaggtcataacatgcatgagataaataaataaataaaacgtgtggatgcatgcatcagtacgtgaggcggtcattagtcattgtgtatagtgtatatacacgtaggtgcacatgcaattatgaaaagtagacatgcataacctgtactcgggaaattccttcaaaaCtaataaaaaaaaacttcctgattatatagtattgccaaaaaccaatcaaacacaaactatgaccatggaaattgagacaaagcgatgcatcagtcaagcctcactccgatcatccgccgcctcgttctcaccgccgctactcatcggtgggcgatgcgctcggttcagcgatcatgtgg…	6B	531714289	531714552
30	12.050	1B	wPt-8267	tgcagggttagcttaaatttgtacatgatcaatacgtgactagtgcaggtcataacatgcatgagataaataaataaataaaacgtgtggatgcatgcatcagtacgtgaggcggtcattagtcattgtgtatagtgtatatacacgtaggtgcacatgcaattatgaaaagtagacatgcataacctgtactcgggaaattccttcaaaactaataaaaaaaaacttcctgattatatagtattgccaaaaaccaatcaaacacaaactatgaccatggaaattgagacaaagcgatgcatcagtcaagcctcactccgatcatccgccgcctcgttctcaccgccgctactcatcggtgggcgatgcgctcggttcagcgatcatgtggcatagctc…	6B	531714289	531714552
31	12.050	1B	wPt-0983	tgcagaacatgcaatctggaaaaagaataagcgcatgtccaaaacctcaagtggtaagactctgaccgcgtttaccttccttggttttccattttgtatccagaaaaatgtctctgtcattgacgatctgcattctgctaactcttgctttgtttgttcatccatttgctagataaaaccaatgactgggactcagcttcatatgtgagatttatgatgaccaggctctttctaccttgatgtttgtttgtgcagtttgattttcccacatttatggccattctgctgtttaatttgattattagcagttgtgagggaattcagaaaaattactccatactatttcttgtctgtaataatgctggcagtgccgttgctatttagtcagtaatttatctc…	1B	3931007	3931462
34	15.316	1B	wPt-2395
35	15.316	1B	wPt-1568
36	15.316	1B	wPt-3172
37	20.772	1B	wPt-8949	tgcagctgggactccttgccaggcaacatggagcacctgacgttgctcaagaaactgaaaatcatgggatgcgagaatatccggtctcttccaacactgcccgagtctattcaggttttgcatcttgaattctgcaaccatgagttgatgaagtcttgtaaaacagccggacatccaaactggcaaaagattaagcacatcccgaggaaaacatttttggtgatccaacaagtaagaatgtaatcccttttgctgccttgttttgccattttgtacgtgtgaacattgcctcttgtgtgtataatggacggtctggtactaactcggcttattttagttaatccatttgctactggttgacgtttcagagaggcagtgaaggacgtctgatggtcttga…	1B	1844632	1844152
38	20.772	1B	wPt-3411
39	20.772	1B	wPt-1238
40	20.772	1B	wPt-7138
43	27.331	1B	tPt-5080	tgcagcaccaatagtcacatgagtgatcccatcgtctgagcccgcagcactggcagtcacctgatcaggcttacctgaggccacagcaccggtagtcaccgaaacagtctcatcgtcagagctggtagcactagtattcactggatcgggctccactgaggctgcaacaccggtactcacaagaacagtctcattgtcagtggcagtagcaccggtagtcattggatcaggctcgcctgaggccgcagcaccggcaggtacccgaacggtctcataggccacaacacctatagttattggatagggctcaccatcagaggccggaatatctatagtcacttgaacgggctcgtctgagactgcatcacttatattcaccggaatagtctcctgtggcgt…	1B	3163465	3163197
44	27.331	1B	wPt-2988	tgcaggtttacaggttggaatctaagttctaacatactccccaagttttggaaatttcaatatagactatggactacatatatggattgaaatgatccagtgagcaaacacactaaaacggcttatatttgtgaactacttatatggaaaagaagttgttaacttgctgttgcacaagacagctgcaaagaaacataatccatttctctagaaaataaaaaatcacttttattcatgtgtccaattcttcccgcttggaacgcaagccgaaattgtagtaccacggatagtgcagataaatttaggcatctatatgactgagaagcatcagcgaccaacttaaatgtaccctatcaacaacacaagcatccActgattgtgacgaacctaataacagcC…
45	32.788	1B	wPt-7905
48	33.875	1B	wPt-11939
52	45.862	1B	wPt-1972	tgcagacagatttagcgacaagtcctgtgatttttgttgtcttttggcactgtcagattgagtgatagccaggttcggatcatgtggtgtatcacctcaggctccactatacatatatagataggaggatgaaacaagtagctgtacacactcaggacatagtactgttacctgattatccttcatagtattcagccaaattttgataccatttaaaaagttgtttggagaaaagatgatgcaaccttgacaaaggacttccgcccaccttccctgttgttgatagaaacctagaggttttgatggtgatggggagatagaaagtggcaacattttgagattgttggaagcatgcatggctactccttgagaaaaccactgtagtttcttctgggtgcc…	1B	12795215	12794767
54	54.647	1B	wPt-1139
55	54.647	1B	wPt-4366
56	54.647	1B	wPt-5740
57	54.647	1B	wPt-4343
58	54.647	1B	wPt-1116	tgcagaatttacagtagagctttcaaacaacaagggcgctgctataaaacagctctagagagaaagataccagatttcagatttataacagctagccattgtcctgggcgaatctccattttccaaacccaaacatttctcttcccttcttttctgtgggcacagcagcctccatctcctgatcatccgcacacgagttgagtaaacatcatcatctcaaaatttcacacgagttgagtaaacatcatcatctcaaaatttcacacgagttcagtaaacatcacataagtgcacCttccatatataatgtccacaggtgtggacagcagcTatagaagaagcagacaacatgttagtaatcagcaacttctttttagtatactcaaacatctacttttg…	1B	22720182	22721106
60	54.647	1B	wPt-0655
61	54.647	1B	wPt-7371
63	61.179	1B	wPt-7460
64	61.179	1B	wPt-1911	tgcagcagcacacaatccctgcaacagtgtttgcacatgtTAGaTTgatcccgttgctctacatactttgtatctctccaccttccaagttctggccacacatcaatctagcgtcttcagttgatgaatttatccatgatggtagatgcaatggaggaggtgtaccgatggctgtttgatttatattgggtgcctgctgccatcagtgacgttgctaaggaatgaactgcagtagactagccataccaggctctattctaaaagcatgatatcagtgacgtagctatgtgtccttaattatctgcctgacaatatatttactcttataattttcctataataccctgctcaaatcgttcatgttatgctcacaactttcagatttcagttctttttttt…	1B	677790717	677790325
65	61.179	1B	wPt-2251
67	64.444	1B	wPt-7997
69	76.637	1B	wPt-3103
71	79.903	1B	wPt-8682	tgcagcaatttggcataagcagtACCCTgaatcccatagtCtgaggtcttccatcatgttatcatctccctatgcctttcccaagtttttttgtcacacaagtccctgtttctcagttattaagcttttgtacaacaagtatgcatgtcagtgtttcagccttagtagttgccagtatcactatgcattagttatcttcattgtttcattctttagttataatttataattaatttgccttactatttatcattttccagtttccatatcattcttcatttattagtctagttattctccatgttgatttcagcatttcactgattagttttttttcaatttgtccatcctgataatttaggtgagaaggtaatttagatcattgtttatcattcatat…	1B	43955773	43955010
73	79.903	1B	wPt-4434
74	89.813	1B	wPt-1573	tgcagattcaaaacctccccttttgcccgcgatcttcctctgtcgtcaggtggatcggatagttgcacccctttattattcccttcctttcctgctttatttacttccttggatctgttgagcagatcctctctcatctctttcatcttttccctgatccttgacatgcgctgatccattccctcctcccctgaacatgcttgatctcttttgctcttcttcctttccgtcgcgtatctctgtatcactttccttgttttgatccatgattccctcagtcccaatggatctcctccttctaacaatcccgatccgaacctgttaccgcatctccgctcttggttcaccggagggatttttgccccaccggatccgatctccgatcgcctctgtgtcgcc…	1B	446264799	446264193
75	89.813	1B	tPt-513046
77	90.900	1B	wPt-0705	TCTAAACTTCTTCAGTTCTATTGCCCTAACATCTTACTAAATGTTTCTGCCAAAAACATTTTGCTAATGTACTGGGAACTTGAATTGCATGCAGGATGCTGCTGGTCGCTGGTACTGTTGTAATGATTCTCATGTCTCCCTCTCAAGCTCTCAGGACGTTTTGACTGAGAAGGTCTATATCCTATTCTATATACTGAGTTCCAAAACTCAAAAAAATAGTACAAATGGTTACTCTTCTAGTGCAGTTAAATCTTCCAACACCAATGGGAATGGCATATCAAGTGCCGCATGTAGTGAGCCCCTGAAGATACCATTAGTGAAGCAGAATGGCTCATGCTCTACTAAAGGTATTGTGCCACTACCCCTAAAGAATGGCAAGATTGCACCAGGTCTACAGTT…	1B	571059863	571060401
80	0.000	1R	tPt-402080	tgcagccgagctaagtaaataagtaattgatggaaaagatggacaaggttcaaggtgtggtccaacttggttgggcattgaacccatttggtccatcatattggtgaccgcacctatctgcttctcagagcatggttaatagtatagtcagctgttggttatatggacatgtcatgtcatcaagagttagcattatttagatatattaaaaccacgcactaatccagccctctcaggccatcggtgattttagccgtcggatttggaattttgggtgtctctggccgtcggattccttctaatcccagcggaGcttttgttcctagccagatagcgctacacaggttgggccgctgctccggcaacAaaaatcgctgatctgctattgAaactgggcct…	1R	690308442	690307758
82	2.175	1R	tPt-507758	tgcagagagttacctaaccagttttggtgcgttttagtatttgatccattaaacaatagctattatgcatcaagattcgtttgaagtcctaagaaaacacaatgttgtcagggactgttttctttggctggggttgttgccgatctgaactaaggatgcagtgtttggcagatccagtctgcaaaatttgtcctacttaagcctcctttggttcctaacacagctgaaattattgttcttgattccacttccAagtcaccataatgactgagccagccaagaagcaccgacgaaattggcacatcacatgcttacacatgcactgaagctaagatgataagtatatcaagactgcattagctatggttcttatcaagctaaaataaaaggagaaaattg…	1R	693060864	693061548
83	2.175	1R	tPt-507707	tgcagagagttacctaaccagtttTggtgcgttttagtatttgatccattaaacaatagctattatgcatcaagattcgtttgaagtcctaagaaaacacaatgttgtcagggactgttttctttggctggggttgttgccgatctgaactaaggatgcagtgtttggcagatccagtctgcaaaatttgtcctacttaagcctcctttggttcctaacacagctgaaattattgTtcttgattccacttccAagtcaccataatgactgagccagccAagaaGcaccgacGaaattggcacatcacatgcttacacatgcactgaagctaaNatgataagtatatcaagactgcattagctatggTtcttatcaagctaaaataaaaggagaaaattg…	1R	693060864	693061462
84	2.175	1R	rPt-401115	tgcaggcaagccatcagtggatcaacttagaacttcccatatgccagttctatctctggagacaagactcaggagcaactcttgtcttatttgcatatgctcaagagccacttcactgatatgggtgagctctctcaatatctctgtgccgcgcgaggaccatgtctccatgaccatgagtaccactacattattattattttgcttatttgccactgatgacaaaaataccttctacctactcagagcagatcagcaagccaaatatctgtgaggtgtaaataaacaattttctccttttattttagcttgataagaaccatagctaatgcagtcttgatatacttatcatCTTAgCTTCAGTGCATGTGTAAGCCNTGTGATgTgccaatttcgtcg…	1R	693061548	693060871
85	2.175	1R	rPt-411337	tgcagagagttacctaaccagttttggtgcgttttagtatttgatccattaaacaatagctattatgcatcaagattcttttgaagtcctaagaaaacacaatgttgtcagggactgttttctttggctggggttgttgccgatctgaactaaggatgcagtgtttggcagatccagtctgcaaaatttgtcctacttaagcctcctttggttcctaacacagctggaattattgttcttgattccacttccaagtcaccataatgactgagccagccaagaagcaccgacgaaattggcacatcacatgcttacacatgcactgaagctaagatgataagtatatcaagactgcattagctatggttcttatcaagctaaaataaaaggagaaaattg…
86	2.175	1R	tPt-390364	tgcagttaggaccgtacatgcgccctcacggcctcaccacaaaggtagccaacaataaattaattatggtatctggactctgcctaacatgctattttttttccgaacacccactgaaagctaattgttgaaatgctgaaataaatttaggaataaatacgaacatcaaaatttgaattctgatgggttgagaataccactatccttctaaccatccaaccacatgttgatacgcatacggtcatactaacatgctaaattaaccactaaaagaagggcacatatggttttgtagcttagcagtttggtctcgcatttgacttgcatgatgttgtgttcctgtgtgtaaacatatatattatccaatgctagctaccaggtcgcatcaactggcatttc…	1R	695965255	695965759
87	2.175	1R	tPt-390355
89	2.175	1R	tPt-506824	tgcagagagttacctaaccaggttcagtacgttttagtatttgatccattaaacaatttctattatgcatcaaagattcatttgaagtcctgagaaaacacaatgttgtcagggactgttttctttggctggggttgttgccgatctgaactaaggatgcagagtttggcagatccagtctgcaaaatttgtcctaagcctcctttggttcctaacacagctgaaattactgttcttgattccacttccaagtcaccataatgactgagccagccaagaagcaccgacgaaattggcacatcacatgcttacacatgcactgaagctaagatgataagtatatcaagactgcattagctatggttcttatcaagctaaaataaaaggagaaaattgttt…	1R	693060864	693061548
90	2.175	1R	rPt-401180	tgcagacttaaactcgtagactccaaagtgcaaaacttggcctaaaaaacctttaacatagccttttgtctctaacattggtagtttattgttggcaaatgttgtcggcgattagtgtgtgatgacttgtgcactcaaaagaaagtgcgtccatccatgtgtagtgtggtgcggcagtgtggcacttgccctaccattttccctgccagcgccagcccacatgacttttccagctcgtagtgctgcccatctccattattttatggcctccgtttgGTcggattaggctgtgaaatgTccctggacaaatctctcggttcggtgaggcgacaatcctttgttattgttggccaattgTtctaggggGtTgCCCNGNCTgcaaGaTAtCAtcagctacct…	1R	696234039	696233478
91	2.175	1R	rPt-508520	tgcagcggaaatatgattgcggtgatttcccgttgcaaatgggctgttgcgggcgcagatctcaagaaaattgaaggggggagatagcgtgggcgcagctgaatctttatacgtacgatgtttcttctctcgccgcagcatcgctgttggggcaccgtcgcgtgcaccccgctgaccacggccccggcagcggcaatgccagttgccagaggagctggtcagaaacgagagacggaaaccatcatcttgaagaggtagctgatgatatcttgcagacagggcaacccctagaacaattggccaacaataacaaaggattgtcgcctcaccgaaccgagagaTttgtccagggacatttcacagcctaatccgaccaaacggaGgccataaaataatgga…	1R	696233417	696234042
93	8.709	1R	rPt-400944	tgcagtacctgttgccggtgtagatgggcaaagcttataaatctatatacaatatagaaacggagaatactaatgatgcaaagtagcagtacgaagcaaagaaggaagacatatttgatgttggatagttgtgaggcaaccaaggaggctgccaacgcaggctgaaaagcactttatgccgtgatgcggacttctgcaagtatatgaagatgaagatgcagccatcaagtcccatacattgattacttctttagaaaaacattaataggtggtaaaagaatgggatttgatgaagaaagtggagcggggattaattataggacactaatttgccgtggagaagatttggaggcgctgtctggaaaggagctctcggaaaaaaagttacctcagcggatg…	1R	710909694	710909236
94	8.709	1R	tPt-507650	tgcaggagcgagcgttccaacaatgacatggcggccacaacctttaatttgagcctggaagaggatctgcggcaacaactaaaggcagtgccggcgacaaatccggtcactgtgtcaagactgcatcatgtgtgtgtatggtagcttatttggtactctttggagatctcccaaaaaaaacacggacatgccttgtctagctaggttgcaaggactctacacgtgcgccagggacgaagctagAaaaaaagtttgatggggtcatatctatgacagtggggtcatcttccataaatgaatagtcattagtactaaattaatgaaaGaTtgcctaatttcattggggtcaattgaccccagtgcttaccaagcagctccgcccctgacgtgcgcgcgtgc…	1R	709262471	709261868
95	8.709	1R	rPt-401248	tgcaggagaagcaacatcatcgtctcccttaattagcctctcactatcgtgaaaccacgacatccgctgaggtaactttttttccgagagctcctttccagacagcgcctccaaatcttctccacggcaaattagtgtcctataattaatccccgctccactttcttcatcaaatcccattcttttaccacctattaatgtttttctaaagaagtaatcaatgtatgggacttgatggctgcatcttcatcttcatatacttgcagaagtccgcatcacggcataaagtgcttttcagcctgcgttggcagcctccttggttgcctcacaactatccaacatcaaatatgtcttccTtCTTTgCttcgtactgctacTttgcatcattagtattctccg…	1R	710909236	710909694
96	8.709	1R	rPt-505193	ctctagatgcatgctcgagcggcgccagtgtgatggatatctgcagaattcgcccttganggatccngtgcagtacctgttgccggtgtagatgggcaaagcttataaAtctatatacAatatagaaacggaGaatactaAtgatgcaaagtagcagtacgaagcaaagaaggaagacAtatttgatgttggatagttgtgaggcaaccAaggaggctgccAacgcaggctgaaaagcactttatgccgtgatgcggacttctgcaagtatatgaaGatgaaGatgcaGccAtcaagtcCcatacattgattacttcTttaGaaaaacattaataggtggtaaaagaatgggatttgatgaagaaagtggagcggggattaattataggacactaattt…
99	17.494	1R	tPt-7959
103	3.262	2A	wPt-8629
105	22.658	2A	wPt-3114	tgcagaacaaggcggattttattggggtaaaccattacacggcaatctatgccaaggattgcgtctcttctccatgcgaccttaagagttacgagggaaatgcgctggtccaagctgtaggtgaaagggacggtgtggcaattggaagaccagtaagaactgcctccatccgttaccatcctatacattctcttctctctttgacatgtttgtttatatggtgatcaaccttgcagactgcattccatggttactacgatgttccggaaggtatggagctgatcgttaagtatgtcagtcagAgatacgagaacacgcctgtgtacgttactgaaaatggtgagtggcaagggagggcaattaggaattcacaatgcgttcagaagaatgcctgaagat…	2A	630068069	630068617
106	39.581	2A	wPt-7466
109	45.037	2A	wPt-7024	ccgagctnggatccactagtaacnncngccnnnnnnntggannngcccttganngatccagtncagaatgatgaggggacaaacaaagggataggcaaacagattttgcacttggctgtgatatggatgaagtaagtgggagtaggctgatgaggtctgcttgttgccattcaaggtttgcccatccaattattactccattggacaaggttcatgcacttatgccatcaggattcaggacagctggaaagaggttcactgcacactgacgcacaggcagtggggtggggacgagcaatagttggcatCtcatcacaccacgggcgcaggcactgatgacgatttaactggtagcagcacccacTttgggcatcttctcaatctcggtactattttTCc…	2D	577107189	577107866
111	0.000	2B.1	wPt-304819
115	24.134	2B.1	wPt-8404	ANNTTTTTTTAGACACATGTGGCATTTCGTTACTAAGAGCATCTCCGCAGGTGCCCCTAAAATAGGGGCCAATCCCTACCTTTTCAGCCCCCAAAAAAGACCTTCTGAAGTAGCCGGAGCCCCCCACTGCTGCCCTTCCGTGCTGCACGGGCTGCCAGCGTGGGGAAGACCAGGTCCAGTTCGTCCCACACTGCA	2B	31382625	31382820
116	36.326	2B.1	wPt-7619
117	36.326	2B.1	wPt-9423	tgcagtgcgagttggggaagtttccctgcaaataccttggattgcaactcgccatacatcagctaaagaagagggattggcagcccatgttggataaagcgaagaagtgtgcccctggtTggcaacgcgGtCtgctacaaagatccgggcgccttgtgctggtcaagtcggttgtcgcggcgaaaccgatccaccatttcatgatcactgatgcaccaggttgggtatttgaggagcttgataaatggatgagagcattcttctgggcggggaaggatcaggtctcgggtggaaattgcatggtagcttggaatgcagtctgcaagcccacgtgctttggagggctcggcatcaagaaccttaagttgcaggggctagcacttagggttcgttgggaat…	Un	17028723	17029489
118	36.326	2B.1	wPt-8072	tgcagccatCggccattctccagCccttccctaaccatacgtttattCCTagtgcgagtgtcaaccaaagcgtggatcatgggtgcaatgtcctttatcgcaaagccatgaatccaccgatcccgccagaagagaaccttagtgccctcgcccacctcaatcttgaccaggctatcaaacacagctcaggcatcctcatcctctatcatgcgcagaccctgccaaggtctcgctgagtccgtgcgtttcaaccattcccaacgaaccctaagtgctagcccctgcaacttaaggttcttgatgccgagccctccaaagcacgtgggcttgcagactgcattccaagctaccatgcaatttccacccgagacctgatccttccccgcccagaagaatgct…	Un	17029374	17028723
121	37.413	2B.1	wPt-9668	tatgaccatgattacgccaagcttggtaccgagctnggatccactagtannnnnnngccaggngngctggaattcgcccttgatgganccagtgcagaaatagcctggtgtgacattacttgcattaacacaatggctgtgagtgctaatgcatactccataggggaagtacaacttttcattgtcgccatccttcagtggcggtggacatgtcactttctcgttcctaccaatagcccaatcaagaacaagtgggaagacctttgtattgccatatttttgggctaaagtctccccaacgaggtctgctcggctaaaattgtacctgtttgacaaattcatgtacaactcaaaattattattttattcgtctaacaaatccttctcatccgatttctt…	2B	49845124	49845792
126	0	2B.2	wPt-0510
129	11.015	2B.2	wPt-9336	tgcagcaccaccacgcctaatcgctactatgtgtgccacgtgacagaaatatttgcaacacacggcaaaagaatggtaatcctttgcagttgctctgtcctatttcatacaataactaacatttactgttattttcagtactttagcattcctttttCtaatgcttcccttttcccacccatggatgttgatcgtggtgaactgccaatcactactggagatggaactaccgctgtcacaacactctttatcaaggtggttgacaaaagggccaccattactaaaggctggagcgacttCttccgtcaggcacagatgaacaaagggcaagcatatgctttcggcttcaaatgcactcccaaaggactgcgcctgatcgtctacttaatataagcaagt…	6A	565056351	565056986
130	11.015	2B.2	tPt-4248
134	29.735	2B.2	wPt-3632
135	41.928	2B.2	rPt-508741	tgcagagcatacaaacaattaaactgcatgcagccaacctcttccaagtgatcacaggcatacatatacAaaaataactaaagctgtaacaaaaaaaattatactggtggatttctcatcaaaaagtacttctgcatgactacatgttccacgattcttcggacatataatgagaaaagtcattgtcaaaggggttgtatctttgatgacaagcaaaaaatggtgaattagaatagaataacaatttgtctatttttgtattaatggttttctgcccgaaagcattgtactctgcacctgtatggctataggaaaccgcaaccacgacacatacccGgaatttcAaagtattaccCAAattgccGcaggtaacgagggttaGccAaaaggctctttgtg…	2R	940985227	940985800
136	41.928	2B.2	tPt-507696	tgcagcttcacaaccttgaggacgaacccttcttgatctattgcaagatctcctctctgatctccttttccttctcccttggagactctctctggtgctcacacgaagggcttgaatgctctatgtactgtgttgcatgtgtgtgtccttgtccatatacttctcccccttctatagctaggcaagtttcaaatactagatgtctagaactctagatgtatgtttaagattggttcactttcttgagctacaccgtacctatgacatgtggatgtgggcctactaatctcctcaatgcccagtcaggaggaggatatcccaacataaattaatttctagaatcatcataagtcaaactatcttaagtctgccAattttatatataggagtaaaaAGGTA…	2R	942809162	942808499
137	41.928	2B.2	tPt-509666	tgcagGGAattggcaggttatgtgatttgcgtaaatagcatgtcTTcTgccaataaacatctaacAgatccCtctattgctCtgaaattagaatgttttgcAagatctaGtcatgatcAAacActtgatcccagtctgtacAcCCTNGctcNTTccggTttacttcacGcctgaatgagtaccagtcccccTgaTcgtgtaacatTcTattttacaaggCAcgtggtgCcTAANNtttTcctcTttcNcGgctatggatcATctAaaGaaGgaAaaaacaNaGaatttccttgNCaGcatcAcNcNNNNCgggNAcCtcctcctctccNtcTCgAcaGcNgcatgagaatttccatcACttgTtatcctgcatttcaNacNANNNtactctATatAAGa…	2R	848735598	848736162
138	41.928	2B.2	wPt-3695	tgcagcatccacattctcattcaatacggaggtgtttcatggcgaatcagttgttgtttgtgcggcaacctctgaagtatcttctacattggggaccattggatccctcgtaatcctacattgcgagtcaagaatttgaacccaaatcatatgcaacatcctaaagcgacacatagtcttgatcaacattttcaaaatcgtgtgccaaccatattatatgctcctgtatttttccccacaagatccacaagccccatttcacagtcatgcgctacggtatccatgtgctcaccctctttcttcacatactcatcttttgctgtaggattcaacaccgagactaaagcatccgccttcggcccgtcttaagagttgtcagtccgtcttcttttcccaatc…	2B	794762736	794763189
143	0	3A	wPt-1596	TGCAGCCAATCCCTAGGATTGAGGGATCCTTGGTTAGCTGCCTAATTATCTTTTCTGTGCTTTGTGGACTGATATCTTTCCAAGTCAGGTTGTTGACGATGCCAAATGCTGATCCATGTACAATGTGTTTGATGGCAAGAAATGAAGGGTGACTACTTTCAGTTGTGGCAAAGAAGGATGTTGGAGCAGTGGGACGCCCTTCCATTATTGTTAAAACCNTTGTTGTTGCNNNNGGGGGGGGGNGTGNTANTCCAATTCCTCTCTCTCTCTCTTAGCTNNNNNNNNNNNNNNNNNNNNNNNNNNNNNNNNNNNNNNNNNNNNNNNNNNCCCTCGCCAAACTTTGATGCTCACTGGAGAAGATGATTCTCATCTAAAGAGAGTCATAGCCGGCATTATGGT…	3A	743564099	743563078
144	0	3A	wPt-2317
145	23.289	3A	wPt-9049
146	23.289	3A	wPt-4620
147	23.289	3A	wPt-2698	tgcagatgcaaatgttcaatcactatcagagtccatcatatcaaagcaatggaaatttaattactctacgcttcaacccagagatgacttcaagacttgcgctgtccatccagaaatttaattactctacgcttcaacccagaaatttaattactCtacgcttcaacccagagatgacttcaagactttgaagagaaatcacttctatcaaaactaatgacagatataacacactactacatctatcatcagagtccagcagggacagtccatcaaagtaatggaaattttattaccctacgcttcagtacatcccttattaatcttgatcccttacgctcctccTggaaagataaacatatgacttagttatctcatatgcggagcttcggttcaagt…	Un	287140367	287141092
149	43.956	3A	wPt-345988
150	43.956	3A	wPt-304742
156	10.931	3B.1	wPt-4476	tgcagtctagaatacacctgtgcaatgcaagcaaagagcctTgcttctcttacaaagaaattaagatcactatttagtgataagataggaaatcaaatactaccgaaagtaattaagatcaccagttagtgtgactagacaacactcaagagtcatatttgaagctactctttttgtgagtttgctccagatattttcattaaattcctgctcaaaacaaaaaatgcaaacgcatgccacctggttacgtaattacgttacagaaacattgatgatgatgaattagctgacagtgggtaatttagctgtttttaaggagtgagcgagctttcctcaccttatatataaatcggacttgtgagattcaggagactgtcgtccgttgcctgcacctctttc…	3D	30369662	30370099
158	12.018	3B.1	wPt-1612	tgcagcatgcaaatagttaccttCttaatcagcaatgcatgaatagtgaaacatgattagtacctttgtcctttcctggcatgggatgagtggatcggggaaaggctggcatattgtttttcatggacatgacagtgagcagacattgataGaaatatttcttgtcagttttCtgagtgttttaactatatatgtttgcttgtattgagcactagacaaaagttcttaatagccgaataatccaGaaaacaagcgttggtaagacagcagtgcttgtgcacactgatcacatacggacaatttaGcttttctagacatggacattatgtttaGctttcatcctgtctacttttttgtcatatgcttcattgcgtaaaatgggatccttcagtactgcca…	3B	50957176	50956638
159	12.018	3B.1	wPt-8140	tgcagctgcaagcaaatgttctactagctctggttcattcaaggcccatatgcagtgtgccatggtgcaatttatcaaggagtggaactaggaatcagtcacgccgcagattgcacaacacggggaggaccccatgtttctagtttaacgacatcggcagtggggagtgagcattgagctagtcaccataggaataccttaattttttagggtactggaattttccacagcttggaccaactttcctgctctctcctgca	3B	43201313	43201572
160	12.018	3B.1	wPt-4292
161	12.018	3B.1	tPt-9273	tgcagtctagaatacagttgtgcaatgcaagcaaagagccttgcttctcttacaaattaagatcaccagttaatgataaaataggaaataaaatactccctccatcccaaaattcttgtcttagatttgtctagatacggaattttgggacggagggagtactaccgaaagtaattaagatcaccagttagcacgactagacaacactcagagtcatatttgaagctagtcttttttgtgagtttgctccagatatcttcattaaattcctgctcaaaacaataacgcaaacgcatgccacctggttatgttacagaaacattgatgatgatgaattggctgacagtggataatttagctgttttttaaggagtgggcaagctttcctcaccttataaa…	3D	30369759	30370099
162	12.018	3B.1	wPt-8356	TGCAGAATTTCACTCGCNTGTTTATGGTNCTCATGCAAATACTTACTTAGCACCCAAACTAATTCATCAATGTTAATTAATTGCCCAGCCACATCCTACTATTTGCTGAAATGCTACCTGTACGATTATTGAGTTGNTTATGAGTTATGACACCTTACGTGGCTATNNANTTGGAGGTGACCCTCTGACCAAGANNCCGANGAGAACTAATTGAAAGAAAAGAGGGGGATGGCGAGGGACATGAACCGTGATCATTAAAGTANCTTGNCTGGTTATCCGCACCTTCAGGATAAGCAACGATGAANAAAAGGCGAACCANCNAGTGACANAAGGGAAAGGCTGGATNNAAACNACAGACATAANCACTTCTGAAGTTTGTTTTGTCCATGCCATTGATCA…	3A	414305	413632
166	0	3B.2	wPt-0919
168	3.265	3B.2	tPt-3599	tgcaggtgaAccattatggctggaccaccaatcaatgcacgttgattgaagtctcgtttccttccatgtgactgccctgtgggataggtgTTtgagacgtcagagggaatacacaaactatacgtgctcgttgtattgaaactgtacaagtcatgtgggagtggacggacatgattacatccttgcatgacaccgtctacttgtgatttatcatcccgacatcgcataatataagagtgtattttaggacatggatttttgggacatgcggccacacgatgccggtatcctgtgcattcgtgcgcgcgtcgtgaatgatacttattatagcccattcgcaatacctgacatgttaatcaccagcatccgcgaatacgtcgtggtatacacctgaagtgg…	3B	734140912	734141583
170	7.624	3B.2	tPt-513535
173	15.351	3B.2	tPt-7068
177	48.131	3B.2	wPt-6000	tgcagattgacacgacctactctacaagcctgtttggacagcacagtttatcaatgccaacgttaaatcctagtcaactatatatacaatccggttaattaatctgagggttttcggagaacctttctcttggggggagattatctctgcaatcaacagattgccgaatagcccaagtcctcaggcctgatggggttcacaaatgaattctacaacaagttgaagcatcttctcaagggtgatctgctagctagatttctttcaagagttttatgagggctgagcaaatctcaagggagtcaacactgcatccgtagtgctcctacctaaaaagaacacaccccaggaaattaaggacttcaggcccatttcagtaacccacagtttacccaagctcac…	3B	791644310	791643885
182	65.669	3B.2	gwm181
183	65.669	3B.2	wPt-7614	tgcagccacacatgtggacgtagtccttctagctctaaacttctccatagtttcttgacttccttgcatcttatgaatggggccgtcctcatctaatcttttatgggctagccttcaGaagaaagcagcacttttggttgacatggtacctcccaAattcttttctcagccatgctcattaccGggttgtcacttgttgccgggatagggacatgtgtggacAaacctggaaagggtgagattgataacgcagcacctactcccaagtgagaaataagctggagattggtcacgcaGagGttgatgcaggtgacgttgtcgcgctaccgcattagctcctcaccgcatcgcgagttgacacaccccacctcaaccaacccgcactggatctctcagggg…	3B	819293516	819293898
184	65.669	3B.2	wPt-0324	tgcaggttggttgaggtggggtgtggcaactcgcgatgcggtgaggagctaatgcggtagcgcgacaacgtcacctgcatcaacctctgcgtgaccaatctccagcttatttctcacttgggagtaggtgctgcgttatcaatctcaccctttccaggttcgtccacacatgtccctatcccggcaacaagtgacaacctggtaatgagcatggctgagaaaagaatctgggaggtaccatgtcaaccaaaagtgctgctttcttgtgaaggctagcccataaaagattagatgaggacggccccattcataagatgcaaggaagtcaagaaactatggagaagtttagagctagaaggactacgtccacatgtgtggctgca	3B	819293898	819293516
185	65.669	3B.2	wPt-11536
186	65.669	3B.2	wPt-1151	annttcacacaggaaacagctatgaccatgattacgccaagcttggtaccgagctcggatccActagtaacGgCCgCCAGTGTGctggaattCgcccttgatggagccagtgcagccacacatgtggacgtagtccttctagctctaaacttctccatagtttcttgacttccttgcatcttatgaatggggccgtcctcatctaatcttttatgggctagccttcacaagaaagcagcacttttggttgacatggtacctcccagattcttttctcagccatgctcattaccaggttgtcacttgttgccgggatagggacatgtgtggacgaacctggaaagggtgagattgataacgcagcacctactcccaagtgagaaataagctggagattgg…	3B	819293516	819293898
187	65.669	3B.2	wPt-7158	tgcagcttgatgatcagtacttctggagattgcagctatacttgctatacatggcaaaaaaagaggaaacaaaacatgaaaaatcatgattacatccttcaTggaCCAatgcagtaaagttcctgagttaagaatgtaccattgttttgtgtgttggttatattgctaaaaggggtaaacttccagagacaaaaatgaagaaggatattcttgagaagaaggatattcttgagatacttgctggcattagagtcgcagccttcttttctgcgactgcctgacgccgcttcggggggtattccaccttcatattattagacattcatgcataccatccttgattgccatgtggttttatatcctgca	3B	752887065	752886719
188	65.669	3B.2	wPt-7886	tgcagccacacatgtggacgtagtccttctagctctaaacttctccatagtttcttgacttccttgcatcttatgaatggggccgtcctcatctaatcttttatgggctagccttcacaagaaagcagcacttttggttgacatggtacctcccagattcttttctcagccatgctcattaccaggttgtcacttgttgccgggatagggacatgtgtggacgaacctggaaagggtgagattgataacgcagcacctactcccaagtgagaaataagctggagattggtcacgcagaggttgatgcaggtgacgttgtcgcgctaccgcattagctcctcaccgcatcgcgagttgccacaccccacctcaaccaacctgca	3B	819293516	819293898
189	65.669	3B.2	wPt-2559	tgcagccacacatgtggacgtagtccttctagctctaaacttctccatagtttcttgacttccttgcatcttatgaatggggccgtcctcatctaatcttttatgggctagccttcacaagaaagcagcacttttggttgacatggtacctcccagattcttttctcagccatgctcattaccaggttgtcacttgttgccgggatagggacatgtgtggacgaacctggaaagggtgagattgataacgcagcacctactcccaagtgagaaataagctggagattggtcacgcagaggttgatgcaggtgacgttgtcgcgctaccgcattagctcctcaccgcatcgcgagttgccacaccccacctcaaccaacctgca	3B	819293516	819293898
192	70.028	3B.2	wPt-6509	tgcagtgtggatatgttgagccaaacttggggtaaaactacaacatatacaacagcacaggtgcattggctgcgctagtacccaccacctgcatctggaatttggacacatagagaaaacaacatactacttgagtagtgagcaaagagcaatggatacagataaataaatgatggaaatatgcttaagcaaagaataccttcagggttgaggggaagatagcctcacagccacacactcatcatcactaaaggggagtatggtagccccatctggtaacaccattccaggatggcgtcggtagatcttgatctggtcagttgccttggagcaaccgcacttggcacaagcaacaggcgtcgcagttgctgca	3A	741854426	741854793
193	70.028	3B.2	wPt-6961	tgcagcttccacttctaggatccgttcactcgcaacattcagcacgtgtgtacacaacgaggagctacgaaaccacacatttgtttgatgttttgttcttatcaagcaaacctaatccaccttatatccttgtgtgcaacacacatcatatatgagtgtgtctggttacctgcaccaatgatcctccctttgcatcagtggcacgaatgagcctggctgaggtaatgcgggctcaaaaccatgttcaacgcattgtttggttacctgtatattggttggttgcattcgggaagcaactcttgtgacctgcgttggctgggctgatgcataggcacaacgttggttgcatacactacacgtgattaagagttaacaactacacatgacacgagttacatt…	3B	824283126	824283639
194	70.028	3B.2	wPt-3165	agtgcagtgtggatacgttgagccaaacttggggtaaaactacaacatacggtgcattgGctgcgctagtacccaccacctccatctggaatttggacacatagagaaaacaacatacttgagtagcgagcagagagcaatggatactgataaataagcgatggaaatatgcttaagcaaagaataccttcagggttgaggagaagatagcctcacagccacacactcatcatcactaaaggggagtatggtagccccatctggtaacaccattccaggatgccgtcggtagatcttgatctggtcagttgccttggaacaaccgcacttggcacaagcaacaggcgtcgcagttgctgca	3D	608759811	608760169
195	70.028	3B.2	wPt-1510
197	86.572	3B.2	wPt-4991
201	87.659	3B.2	wPt-3342	tgcagagtttccatggtgcggacagggcgtggataattagggtccttaatattttcgttcgtaaagcgcatgccgctgcaatatatacaatctagttagttgcaagagtgatggtggatgggaggagacaacaacaacatatctccggattctgtatctgcataaataaaaagataaaaggagacaaccaaaaatttatagtatccaaaccaaatagtttaggagatttgcgctgcatagatccaatcctagcaagaagaaaacaagctaggactgctgctgctgatgatgcttactgaacgcaagagaaatagtttccttgtcccaggcggcttcgttgcgttctcgtaactgctcagccgtcaaaggattcgccagcaggttcttccggaattcaac…	3B	807186500	807186973
202	115.124	3B.2	wPt-6956	tgcagatcattcggacagaaggtgcaagcgccactgacatttgtgagaaacccaaggaaagatccttccaggagcgcacaatagaatgtgtgattcaaaaaccaggcaaacttccattgatctctcgtgcaagtattgttcagttgagatcccatgagtagcagcacaaaagcagaggaatccggaccaaatgtgtcacgagcttcaatagtgcaagtgaaccatgctaattcatgacctgttactacctcatcacttgttgtaaacatttgtagctgtggataatataattgaggacaggagtcaaaacccatttcctagtaaataatcatccttgtgcctgacgggtggggatacggtctgcacattgcctccttatgcaataaaaaaagcaggtta…	3D	253627247	253627686
204	0	3R	rPt-390724	tgcagaccgctctttcagatcatcataacggcggcggaGcttgcccatcgcctgcaagcataatatgtctactgtgactagattgattcacaagcctgtcacctttcagactttcagagggtatgtttggcatcaatttcaggctaagattgatatgaacacgtcagaaagaacaactaacatggaaacaaagggcaggatcttatggaaatgcaaggaatcataggctcttaacccgcttttgcaaaatggtggatagaattgcaagtccacacgaacccccngcaacaaattggaagttatctgttctgtccctatgcacaaacttcaccaaaatagctcggagtaataacacaagggaagtagttaaatggatgaaaccagattcatgtcaagtta…	7R	858426345	858426018
205	0	3R	tPt-402214	tgcagaaacccatcgtctTgttcttgggatggtgaaggttgcctccaacgacgacgatAaatgccgaagccaacataagcaaggacccctattacagccaacggtccgaccacaatgacaacagtaatgacggtgtgcctcccaccttttaccgagccatggttagtgctagataccttgatgaaagatacagaagcaggttcactttcacctttaatgtgcaaactaccgatctggttgaaaaggaaacaattgcctgacttttgctcaaagaacatagctatgcatgagcagttgcccatgcatgcgtccttgcatcctgtgatgtttgttctaaccaagggcggggtgaacctagtgccaatatatccNactccActatccActtgagctagctga…	3R	90793693	90794362
206	0	3R	rPt-507575	tgcagtagaatgctgggaaacaaactaaacacgcatgaaacatgtacgaagtatacattagcaaggatgttacttaaatgtggacattgtaaagcaaacatttgtgacgctctcaccatcgtgataacttcaatatttccAaggtactagtccgctctttaatagctgtactcaagttgcatcaacaggatataatgggtatatagataagcatgatgaaatcagctcggaagaaatatcaaagtgtactcatgggaatgataagtaaatttttcctaccgagatccattgcaaaaacaacaagctgtcaagcagcaaaagggaaaggggtaatgagttttgcgcactatcaggaaatccactgctcgcatttgattttgctgaaccatgggacGaaaa…	3R	80427905	80427351
208	0	3R	tPt-3022
209	3.266	3R	rPt-506598	tgcagctagaggaacagttttgaaacaataacacattaatactactgcaacggacgctagactgctgtagaaagttcatggacgggggaaagcttgccatcagcaggaaactgatatccatctgaatctacaggaaattaatgggagcttgtcaatcaaactgtaaaagcccacaggtgcaggtttttttttttaggatacaactacaggtttaattccacttgccaacaaggaagctactcAcaGcagtttcagctgtccggtacctacAatttcgggtatcttcagcaccaaatagctgagtaccctggctcatatgaaccattacatggcactgactcacttccaaAacaaAaaagtaAacatgttttgcaaatcgcagctgaCaagcacactcaa…	3R	57555076	57555661
210	3.266	3R	rPt-506440	tgcagctagaggaacagttggctgcatgcctgcattgcaccgggctagactgcaacgcacgctagactgctgtagaaagttcaaccagtcaaaactcccattcaaatacatggacgggggaaagcttgccattaaaaaggaaaacggtatccatctgaatctacagggaattaatgggagcttgtcaatcaaactgtaaaagcccacaggtgcagggtttttttttaggatacaactacNggtttaattccacttgccaacaaggaagctactcacagcagtttcagctgtccggttcctacgatttcgggtatcttcagcaccaaatagctgagtaccctggctcatatgaaccattacatggcactgactcacttccAagaCaagaaagtaGacatg…	3R	57555108	57555676
211	3.266	3R	rPt-401143	tgcagaagaaggcgacgaggaggaggaagaagaagcagcagccatgatgggttccagattgccggttggaatagtgatatttgctgtgtttcgttggctgtgtacagactgcggtaattgtgaatgtttttgatctcttttgaacgttttagagtattgtctgcaaaaattatggcaaacaaaatcatattgtagcggcatgtagaaggttctggaacaaggtggacatgtgagttttgattgatgaaattaatatgtatacaccaccattatgttatttctatctttgtaacacttttagtctgaactgacgaacagacatgtatcatgtttcagctgcaagctgactgtcaaatgttatctcttctttgtacaactgca	3R	50126466	50126849
212	3.266	3R	rPt-506565	tgcaggaagcggccctatccgctgcgctccagaccctccgtcttgccaaagaagagagatgccggctcttgaagtgcagcgcagtgcgtcccctgtccaggtctagctatacaagctggctgactattggttgctgtactggctgactgtcggacgctgtacatgttggctggagctactcgttgctcaagttgccaagcccaaactaacaatagttcagtcgctcaagttgccccgtagtgttctatcttgttagcatatggctcaactcaaatactagtggcacggactaacCactttgtcacgtgttgatgctttagatgtagaggaattgttttcacatgaatgtaatcaaacttcagattcagtggatgcAacagttcagttgatatggatata…	1R	85809528	85810018
213	3.266	3R	rPt-508003	tgcaggaagtcggtcagcaggaacggaagtgaattctggtgcagccaatgcgacccggttaacaagaagcgtaagaggccggttttatggtgtgaatcttgaagactcatgtgctgctagtgcctcattgcttagttcagacatcatatgcttagttcagacatcattactttctagtgatctaaacactcttatatttctttaggggggagtagttagtaattaccatgctggtgtttttggccatgcaaggtacaagctaaatgcagtggtggaggatgacactggaaccatgaacttggtgatctttgccgaggaggcacgggaacttatcggtgtcccggcagaagaactttttgaagagatcaccgatgatggcaggtgcaccgtgccagctgc…	3R	50177074	50176565
215	3.266	3R	rPt-401296	tgcagaccagaacgagctagtaggcaggcttcacaagtgcgtgtagaacgtgctgacaaaactttaggtgaaaatgctgtcaaaattttgattatatccatatcaactgaactgttgcatccactgaatctgaagtttgattacattcatgtgaaaacaattcctctacatctaaagcatcaacacgtgacaaagttgttagtccgtgccactagtatttgagttgagccatatgctaacaagatagaacactacggggcaacttgagcgactgaactattgttagtttgggcttggcaacttgagcaacgagtagctccagccaacatgtacagcgtccgacagtcagccagtacagcaaccAatagtcagccAgcttgtatagctagacctggacag…	1R	85810018	85809528
216	3.266	3R	rPt-509081	tgcaggaagtcggtcagcagggacggaagtgaattctggtgcagccaatgcgacccggttaacaagaagcgtaagaggccggttttatggtaagaatcttgaagactcatgtgctgctagtgcctcattgttgcttagttcagacatcatatgcttagttcagacatcactactttgcttagttcagacatcattactttctagtgatctaaacactcttatatttctttacggggggagtaagtaattaccatgctgatgtttttcggcatgcaaggtacaagctaaatgcagtggtggaggatgacactggaaccatgaacttggtgatctttgccgaggaggcgcgggagcttatcggtgtcccggcagaaGaactttttgaagagatcaccgatg…	3R	50177074	50176565
217	3.266	3R	rPt-507730	tgcagctagaggaacagttttgaaacaataacacattaatactactgcaacggacgctagactgctgtagaaagttcatggacgggggaaagcttgccatcagcaggaaactgatatccatctgaatctacaggaaattaatgggagcttgtcaatcaaactgtaaaagcccacaggtgcaggttttttttttaggatacaactacaggtttaattccActtgccaacaaggaagctactcAcagcagtttcagctgTccggtacctacAatttcgggTaTcttcagcaccaaatagctgGATaccctggctcatatgaaccattacatggcactgactcCcttccaaAaAaaaaaaAtaaacatgTttttGcaaatcgcaGctgaCaaGcAcactcNa…	3R	57555076	57555634
218	3.266	3R	rPt-505544	atacgactcactatagggcgAaTtgggccctctagatgcatgctcgagcggccgccagtgtgatggatatctgcagaattcgcccttgatgatccagtgcagtgccacaacggtggtggcgagcctcaggatttgaacatagggggggcgaagacattgatcatataatttttttagttcagtgttcacagaaaagaaacaagagatagttaatattttccacttagaaaacatgttgatttttattagtttggatgagcactaacaccaaaaaacacatggaacaaatataattcagaatctcatattgtgtactttgtattcaaatttgttctgtaatttctatttgtgccagaatattttatcggcagtttgtataaactaaatatgatgttgttg…	3R	60282952	60282427
219	3.266	3R	rPt-401138	tgcagaaGaaggcgacgaggaggaggaagaagaagcagcagccatgatgggttccagattgccggttggaatagtgatatttgctgtgtttcgttggctgtgtacagactgcggtaattgtgaatgtttttgatctcttttgaacgttttagagtattgtctgcaaaaattatggcaaacaaaatcatattgtagcggcatgtaGaaggttctggaacaaggtggacatgtgagttttgattgatgaaattaatatgtatacaccaccattatgttatttctatctttgtaacacttttagtctgaactgacgaacagacatgtatcatgtttcagctgcaagctgactgtcaaatgttatctcttctttgtacaactgca	3R	50126466	50126849
220	3.266	3R	rPt-505227	tgcagtgccacaacggtggtggcgagcctcaggatttgaacatagggggggcgaagacattgatcatataatttttttagttcagtgttcacagaaaagaaacaagagatagttaatattttccacttagaaaacatgtagatttttattagtttggatgagcactaacaccaAaaaacacatggaacaaatataattcagaatctcatattgtgtactttgtattcaaatttgttctgtaatttctatttgtgccagaatattttatcggcagtttgTatAaactaaatatgatgttgTtgttattatgtatatatatagccaatacataatttacccgtccagacaaatagcatctagcgtctaggaattttatgcagatcttgtaatagtaataag…
221	3.266	3R	tPt-506218	tgcagatgttagttgtcactaagtttgtcgcattccaccaatgttgtcggcagtatttaaatgttatctaaaacaagtctagccaagtgtctagtgcagcaagatacttttgaatacctgattcagggaacctcagcttactagtattatttcaagtcggatttcgtcgtctcttattcttgttaggtgtttgtgcttggctggcaggtcttctgttgagccatgatagttccagtgtcatgtattactgaaacttgtttgtttgagtgtgcttgtcatctgcgatttgcaaaacatgtctactttcttgtcttggaagtgagtcagtgccatgtaatggttcatatgagccagggtactcagctatttggtgctgaagatacccgaaatcgtaNgaac…	3R	57555752	57555150
223	8.722	3R	rPt-399897	TAGGGCGAATTGGGCCCTCTAGATGCATGCTCGAGCGGCCGCCAGTGTGATGGATATCTGCAGAATTCGCCCTTTGGATCCAGTGCAGGTATTATTGGGATCTTACCATTGTCACAAATATGGAAGTGTGTTATGGNGAGCANTGGCGGACCGTGACCAAAACACAAGGGGGGGCCAAATATAT	3R	41904401	41904345
224	8.722	3R	rPt-401215	tgctcgagcggccgccagtgtgatggatntctgcanaattcncccttgatggatccngtgcaGattacacatgacacaagtgtaattatcaatgaaGaagttcttacgctgaaggaGagctcttgtattcaatctgttgttgatgaGcagccagtaGaaGaTcttatgcttaagctgacaacatgttttccatagccatctcagggctggtaagatgtcaggtgcaggtgacagcaatttgtagacggtggcgactttgtagcaatttgcaccgactggtaattgccattgatcatattctgnagttattgttaagtcctgcaaganttgctccnattcctgaaattgttgataggcttcttcagataaaggtaggtgaaaatgntcaatcnggtcatc…	3R	42803422	42803897
226	32.011	3R	rPt-401352	tgcagaggcgggtgtgggcgcaggcgcggatgcgggggcgccggcgcgagcagagtgaggaggagtcatcggattggagagggaggagtgagactgaggagtgatgaggcgaggaggggctcggggtgtgacggaaggacagcagaggagtcggcggggttgggggcttggggcagaggtcggcatcggcggaagaatcgggaaacggaggagacaaaggctgagcgtgcaagcgatctggggatattttgtttagcccaatcacccatgtttttttccttcctcagtcaatcgtacggttttgtttttgtatcgtagctagtccgacgtggcataggcgagcgggcgccctttgtgcgtaggttaatgtgttggaaatatttttttGAacagagaaag…	3R	11437659	11438136
227	34.186	3R	rPt-390694	TGCAGTGGCACTTCCTTTGAAATAGGAACAAGTTTTGCTTAGCAGAGTGAACCAGGTGCTCACAGTATAGTGTACAGTATAATGTCTATAGCCAGGGAACGTCCATCTGCCATTGTTTTATATAGGCAAGAAGAAACCAGAAACACATGCACTAGAGCCAAGCTTAATTTAGTTACTGTAGCTGCTTGGTTCGTGTTTATACACATGCACCATGGACGTGCTGCAAGGAAAGGCCAGACCAGACCAGGAGAGTCGGCCTGCCTCACTGTCTGTCCCATTTGAGTAATCATTTGCCTAAGCTCTGAACCGACACGTACACCTGAACGAACAAGCCATGTTGGANGCATCCGAGGAACAAAACCAGCCACGTATTCCACCGTTTGGCGTGTGGCTTGCTCC…	3R	9793566	9794066
229	34.186	3R	rPt-398769	TGCAGTGGCACCTCCTTTGAAATAGGAACAAGTTTTGCTTAGCAGAGTGAACCAGGTGCTCACAGTATAGTGTACAGTATAATGTCTATAGCCNGGGAACGTCCATCTGCCATTGTTTTATATAGGNNAGAANAAACCANAAACACATGCACTANAGCCAAGCTTAATTTAGTTACTGTAGCTGCTTGGTTCGTGT	3R	9793566	9793761
230	35.273	3R	tPt-507113	tgcagtgtcacattcacggtactagaccgacgacggacaggattgcacacgtacgatacggtcaagatgacctctgcacgggtgcaacaatactagttttcccatggacatgaacgcagcacggacagagattgataattgctccctcccttttgttagataatcttgtcctagccatagtaagggctagtgccttgtgtaggattggtactagctaattggtctagcttgtgtcctgtacgtgtgtgagctgctttgcacgtacggtactcggagttggtgtccggttaggaatacgtgtttaattaggctaggtgtccggctaggatagctaggtcgtataagtttatgattgtgttgggtcggtggaggctgtgtatatacatacacaagggctgca	5R	873679422	873679631
233	37.448	3R	tPt-507764	tgcagttgtgtccactgtgatcttttctctaaccaaaaaaacattaaatagcaacttgttagtaaagtgtatgtaggggcaccattcgctctccaaggtcaccactgatcaaagtatattccatcggcttcctttcatcttcacacaactcatcaacttcatctccctatcttgaaaaaagaatgagattaccaatattctgacttcggtctatagtacatttagaatagttattaaaagaacattcagaatagttatttttaaactaccaaaacaaaaagaatagagatgtggtgtgtgacgtgatttgtgactaacaggcattcaaaagtacttttgcatgctcaaggcggcatgaaatgttcagcaaacaacttatggaaagaacaagaacttgct…	3R	6113947	6113369
234	37.448	3R	rPt-508572	tgcagttgtgtccactgtgatcttttctctaaccaaaaaaacattaaatagcaacttgttagtaaagtgtatgtaggggcaccattcgctctccaaggtcaccactgatcaaagtatattccatcggcttcctttcatcttcacacaactcatcaacttcatctccctatcttgaaaaaagaatgagattaccaatattctgacttcggtctatagtacatttagaatagttattaaAagaacattcagaatagttatttttaaactaccaaaacaaaaaaaatagagatgtggtgtgtgacgtgatttgtgactaacaggcattcaaaagtacttttgcatgctcaaggcggcatgaaatgttcagcaaacaacttatggaaagaacaagaacttgct…	3R	6113947	6113369
238	21.067	4A	wPt-1091	tgcaggtatgaactctcgtcaaacgtcctctccccctccatccattctttctcttttttgttcaacttattaaccaaaggattaagattcttgccatgattgattctactctctgtacatgattgattcttagtctctgtacctgatctgttgcatcgtgcttgaaacccaatccattttaggaagttgaaaatggaggaagtcaacacgctgttcaatctagtagtagcgatctacatgtgaaacttcagcgttttgactttcagagctaggtgtcaggctgca	4A	656114988	656114704
239	21.067	4A	wPt-5951
240	21.067	4A	wPt-3810
249	54.156	4A	wPt-4680	attgccgccagtgtgctggaattcgcccttgatggatcaGtgcagggacatatgctgcacccccgatctaatcaccaagatcatgtcacccatgtactcggacacactaatccaagatattaacataacggaatggcaagatgtagtaaatgcagctttcagagtggtgcaccggctcatctgtgctcccgacgccgagtggactggcagaaggctgtcctgtgaaatctcctgtagcaagcaggcggtgagcaacctggagaggattcttgatcagggcaacacagctagccaagaattgcagatgcgagctatggagatactgacagaattggctttggatccatttgctaaccttgccacggaaacaatagaaaatcttatcaacaagcagctgca	7D	1127367	1127009
250	54.156	4A	wPt-0763	tgcaggccactctccgttccatgctgatctacaacactgtgcgcctagccatgacagcgaccacggctctggcgacgagtagatctaagctatgcgttttcaaatttcaattaagtttaattatggtttgtactaaaaactcccttatgctatgtgcgtgatgatgaactcccctatgctatgctatgctatgctacgcttgagtgaactccggcgacatgtttctagtgccaagtagtttgtttaaatttgcaggatagctttgtgggatctattcttgtagcgtgcccggcgtcctgtatttttccaggacagcgatttgcgggatctgttagagatgttgcaagtcgctggagcatgtaagcttcatgactgatcaactacatgcataaaccacca…	4A	733785188	733785611
251	54.156	4A	wPt-5871
252	54.156	4A	wPt-8091	tgcaggaatgcgtgtgtccaggtagacccgagtgcactcaacaaccatctcacatccaggatgaaagttcctgccagcaaggtgtaggtgatgatcacatcttctcttctctgcccgtCtttgctgtagaaggaaaaaaacagaaggaatgccacgacggtggcgaggggcgaaAcaaaacggatcaagtagccgccccagctgtgcaccatggctgccttggtgtagaggatgtcatacatgagagagagctccatctcaaccaccttgcacatgctcttccacccaaaactgagcatttctttacttgcatcaaggctaggtgaatccatgttgacggaagaatcagtcattgcacgctggcagaatgggaacatgttgtgggcatacatcagggcc…	2A	712554781	712555504
253	54.156	4A	wPt-6688	tgcagcgggagatgtaatttttgctcctgccgcagtcggtctcgttggttaaatttatggtcaaacttgaatcacgggaagcgcgtgcgcactacattgtggaatggagggagtataagatataagatacaagatatttagctaagaaacagtcaactgcattagcatgaccaattttatagtggcttgaaacttgtatggaagttagtacaaagttgattctgtttgggacggagcgagtactttcaaaagataagaaacacaaccctacgcccatgcatgactctagttttgctgtgtgtactgcactggatccn	2D	71386471	71386573
254	54.156	4A	wPt-9675	tgcagaagcataacagctactccctccgtttcaCgatgtaaaatgctttttagaagctaagtcagctTgtaaaaacatcttacttcctTtgtatgaaattacttcacgcaaaaatgaatgtaTttagatgtatttTagttctatacacatcctttttatccattaccgtgacaagtcgggaccgagggagtacaagcgtatagaagggtgattaatcaCtcggttgtacttcatgacggtTgtgcaCtaatgcacccctttatcttcttcaatctgataaccacagcgctcatcgtcaacctttcctgaggcgagagcaagtctacctcaaataTtggcacaagaaattctttcaagctgca	4A	739875058	739874847
255	54.156	4A	rPt-399275	tgcaggcagttgaagaaggatgttacaatggaggcatctgagaagcttcgtgaggttcaagaatgtctcagtagttgtcccagtactgttgcaattgagtcaatgccacctcctgtccaagagatgcctggtccatctatgtcagctgagaaccttaacctgaaagtggcactccaatacattaaggatgaccccacggtgggaatgattggaatatggggtccaggtggagtcgggaaaacacatcttctcaaaaacatcaataactcatttggagagggcatggacttcaattttgttctctttgtaactgcctccagagggtgctctgtggaaaaggtccagtcacaaatcatagaaaggttccaactgcaaagtattggttctaaaagtcgtacc…	3R	965199458	965200056
256	54.156	4A	wPt-1161
257	54.156	4A	rPt-506188	tgcagatacgcaacttttaactctttcttcaccttcatttggccacagacttttcttaatcttgttgttagcgccacctttctattgagtttctttacatttccAaggggatatggtataccaacttcttctagattaatttcgttccataggtcatccaatagtacaagaaagcttttcgttttcatgtactcgtgtatggTaagacgattagaaccagtactttgcagcctgagcctttctatgatttgtgactggaccttttccactgagcacCctctggagGCAgttacaaagaGaacaaaatcaagggtcataccatctccAaatgagttattaatgTtcttgagaaGatgtgttttccccactccacctggaccccaaattccagacaatccc…	3R	965453461	965452904
258	54.156	4A	tPt-513220	tgcagatatgcgacttttaactctttcttcaccttcatttggccacaaacttttcttagtcttgttgttagcaccacttttctattgagtttgtttacatttccaaggggatatggtattccaacatcttctagattaattccatcccataggtcatccaatagtacaagaaagcttttcgtcttcatgtactcatatatggtacgacttttagaaccactacttggcagtttgagcctttctatgatttgtgactggaccttttccactgagcaccctctggaggcagttacaaagatagcaaaatcaaaggtcataccatccccaaatgagttattaatattgttgagaaGaCgtgttttTCcCcactCcAcctggaCCCCNAattccAatcattcN…	6B	718390930	718391490
259	54.156	4A	wPt-6757
260	54.156	4A	wPt-2533
261	54.156	4A	wPt-5271	tgcagggacatatgctgcacccccgatctaatcaccaagatcatgtcacccatgtactcggacacactaatccaagatattaacataacggaatggcaagatgtagtaaatgcagcttttagagtggtgcaccggctcatctgtgctcccgacgccgagtggactggcagaaggctgtcctgtgaaatctcctgtagcaagcaggcggtgagcaacctggagaggattcttgatcagggcaacacagctagccaagaattgcagatgcgagctatggagatactgacagaattggctttggatccatttgctaaccttgccacggaaacaatagaaaatcttatcaacaagcagctgca	7D	1127367	1127009
262	54.156	4A	rPt-0238	TGCAGGCAGTTGAAGAAGGATGTTACCATGGAGGCATCCGAGAAGCTTCGCGGGGTTCAAGAATGTCTCAGTAGTTGTCCCAGTACTGTTGCAATTGAGTCAATGCCACCTCCTGTCCAAGAGATGCCTGGTCCATCTATGTCAGCTGAGAACCGTAACCTCCAAGATGCTCTCCAGTACATTAAGGATGATCCCACAGTGGGGTTGTTTGGAATTTGGGGTCCAGGTGGAGTGGGGAAAACACATCTTCTCAAGAACATTAATAACTCATTTGGAGATGGTATGACCTTTGATTTTGTTCTCTTTGTAACTGCCTCCAGAGGGTGCTCAGTGGAAAAGGTCCAGTCACAAATCATAGAAAGGCTCAGGCTGCAAAGTACTGGTTCTAATCATCTTACC…	3R	965452863	965453461
263	54.156	4A	wPt-5172	tgcagatatgcgacttttaactctttcttcaccttcatttggccacaaacttttcttaatcttgttgttagcaccacttttctattgagtttgtttacatttccaaggggatatggtattccaacatcttctagattaattccatcccataggtcatccaatagtacaagaaagcttttcgtcttcatgtactcatatatggtacgacttttagaaccactacttggcagtttgagcctttctatgatttgtgactggaccttttccactgagcaccctctggaggcagttacaaagatagcaaaatcaaaggtcataccatccccaaatgagttattaatgttgttgagaagacgtgttttccccactccacctggaccccaaattccaatcattccc…	6B	718390930	718391521
264	54.156	4A	wPt-0056
265	54.156	4A	wPt-0032	nnggaattcgcccttgatgganccagtgcaggaatgcgtgtgtccaggtagacccgagtgcactcaacaaccatctcacatccaggatgaaagttcctgccagcaaggtgtaggtgatgatcacatcttctcttctctgcccgtctttgctgtagaaggaaaaaaacagaaggaatgccacgacggtggcgaggggcgaaacaaaacggatcaagtagccgccccagctgtgcaccatggctgccttggtgtagaggatgtcatacatgagagagagctccatctcaaccaccttgcacatgctcttccacccaaaactgagcatttctttacttgcatcaaggctaggtgaatccatgttgacggaagaatcagtcattgcacgctggcagaatggga…	2A	712554781	712555504
266	54.156	4A	wPt-3250
270	4.414	4B	gwm375
271	4.414	4B	wPt-6209	ncatttcacacaggaaaacagctnatgaccatgattacgccaagcttggtaccgagctcgggatccactagtannnnnnnncccagtgtgctggaattcgcccttganggatccagtgcagaggcgctcTctgctcggttttggtgggaggctctggtcggtttgcttgggccgtagttgaataaggccgaacgttgatgggctgctgatttccgtaacatggccggacagtgcaactactcgtctcttggattgtcacgcatacattgttttttcttctgaaaaaacgcattactttttgagtgagagacgttatttttttcttcttaaataaaaagaaaaaggaaaggaaaaaccatacattttggttcctcgtggtagacgagaaggtgacgaggc…	4B	579103670	579104224
273	4.414	4B	wPt-8796
276	16.404	4B	tPt-8905
279	42.549	4B	wPt-5265	ttaccatgacgttctcacccattttagtcgggaatcaaatcttttcttttctaatttggtagcctcaatacattgaagcctacagatcttttcttttaattatcctacctttttacctcaagtccttcctttaattagcttcatctatttattaagaccacaatcttttttttaattattccaccaatttacccataatcctttctttaattagccacatctgtttacgtatgttatttaagcctacaatcctttctttaattagctcatttgcttaatagctcgccctaaAcacgaggactgccactCgtatatttagagcgagttgagattaatatgaatgacacataagtcattggttgttacattgaaGaTccaGacaggaggtcctatgatcaa…	4B	664527050	664527777
282	0.000	4R	rPt-2245
285	11.015	4R	tPt-506954	tgcagatagatcattgacagcaacaagggcaacaccttcactctgcaaagctgctctagcgagcgccctcccaatctttccataacctgagaagagaacacttggaatcatcataggtctcacttaatcacactaagtacatgaccgaagttctggaagtttaccatttattgcaactttaattttttgctcagctgcatcattgaaaatcagaatagaacggaggtgagagggggagggtgtaaggattagagtcatatacataatgatagagctatgaacttcagtttgatatttaccttcacattctttcttgttagatgacctgcgatttcgctgggaagacttgccctatatgtcaacatgaatactaatcagaggactggaataacataacaA…	4R	53506797	53506281
286	11.015	4R	rPt-400825	tgcagatttattgtgttttgcggctgggtcgtgagcgcagcgattcaGaacataagtacccgatcactgtaccacagcacaagataggcaagcagggttgtggcgtatcatcattttcttctttctcatttgatgatctaattgcggaaaggagtcacaacgatattattatagaacatgttaatgtggtgttggctatgtgtcttccatgtcatagcatgctactggggcaGaAGcaGagacaacagggccaacagagatgcgattcagtccaatatactatccagatttctttgtaggctgcttttatttttatttattttg	4R	55538604	55538942
287	11.015	4R	tPt-4576	GTGTGATGGATATCTGCAGAATTCCAGCNNNNNGGGATCCAGTGCCTAGTGNNTCCGAGCTCNNNNCANANGCTTNNNNNNNNNNTGGTCATANNTGTTTCCTGATGTATAATTTGCTTACCAAAGATGAAGGGCATTGTTCTGAGGCCGCCCTTTTTCTTGCCCTTCTCCCCATCCATGGCCGCCTCAGCCGCCATTGGTTGCGCCTGTGGTGGTAGCGTTGAGGTGGTGCACTCGGTCGTACTACATGCAGCCACTCCTCGCTGCATCGTGAATTCGTGGTAGTAGCAGCAGCAGCTTGGCTTCACATATTTAAAGCTAAACTAGCTGCCGTGCCGNNCCAGTGCCATGCCACTAGACTGTACTACTAGTCTACTACAAGCTCTGAGGCTAATTTAC…	7D	167527563	167527232
288	11.015	4R	tPt-401743	tgcaggggtttttcttgatcatttgcaccagccccagctccagccccagccgatcttacaaaaatgcatgcccagtactgcactggtaagctgcattttcaacgcgaaaaaggcgctgttagagaaaaaaagcgagcccgatccaatggATggcgaattgaccggcgggccgagggctacagcatggacgcatgtgtgttgatcgGacactgcgctgctgggtggagtttagttgtactagttgctctcgtctcgcagaTaattccagtcctctttttatatttcactgtggcggattggtccacatggggagtattgatggaaagagcaagttaagattcttgctgcgtcctcggggctgggcatttgattaagggctagttctgacctgtgctgtgg…	4R	504179083	504179634
289	11.015	4R	tPt-399714	TGCAGTCCATCCCTTGTGATCATTCATGTTGCAGAAAAACGAAAATAAGGAATGAGGAATGCACCAGCCAGCGCGAAGCTGGCTCAAGTATACCCTTTTTAGCTTACCATGAAGAGTTTATTCTTTAGGTCTGGTTGCGTGGATATGTATGCAGAGAATGGGGGATGGAACACTTCCATTATCTAAAAGGCCGGTACATATGTTGAGAATGTGTGCTTCTTGTGATTAGACATCCTTGAAAAGAAGCTGGAATCTGGGTATCCTCTCTGGTGGAAGTGGGCAGGACACTATCAGTTTGCCTTTCATCGCGCCCCTGAATACAGCCTGTCATCAATAGATCACAAAGAGGTGAAATGNAAAACACTTGTCTAGCACTGGTGTACAGAANATTTCCTTTGT…	4R	67232403	67232985
290	11.015	4R	rPt-399514	tgcaggaaatcatagcaaaaaccagagctgtctcaaggacaataaagctgctttctagtagtagttcggatgaaagacatgcagctatatgtttcttgctagagctttcaaagtcagagttactgttagaaaacatcgggtcaactgctggaagcatactaattctgatcAcgatgaaattcAacaacTCcgATgatccgatcacttcagAgaaGgccGgagaGgtcctccagaacctggagaaatgcccaaagaatatcaagtacatggctgaaagtggctacttggaccctctccaaaggcatctcgttgaaggtaatatattttacctgtgcataaacatacctgactctctccatttttataatcttccacatataacaagagaagagcaatttt…	4R	573649735	573650755
291	11.015	4R	rPt-505782	tgcagtaatagtggaatttgtcactggaagtattatctaagtgatattttcaggcagtggttacttgagtatcaggattcttctgtattcttgtttcgttctttctgttcagaattaatgatttatccagtgctgcacattgcatgcttgccgcaaacttaaaaaaagcttcatctgattttgctaaatgctctttgttatactgaactagcttcaggacagatggcatgtttggtataaatttggtcttttttgcgcattgcaggtttagtactaattttttggaaaatttgtgctttttgcagcaccatcctgttgagtcatgagatctgaaccaatgaattctgataacatctaccatgtttacggatcactgcatgttccgttggagcaatgtga…	4R	72490296	72489640
292	11.015	4R	rPt-507687	tgcagatggaaacaagaaacggccgtggccgtcattaacttgctctcatgaactgtatcggaagcacgttgggctactgtcacaagatacttttgagatggagcatttttgtggtgttctgaattcgttgagagaatcttggaattatttgcaaagtatgcagctgaaactaccatggccgtcgttttcaagcaatggccgagcagtaccagtgtggccagaattagccaagtgtgagctttcggatgaatactattgtactagtgacaaatttgctccactggtgtctatcacagctgttcttgagcagtggcattggaagttttctgaacatactgatgtaggtagttttcctaggcctaaaaaaatgccagagacactgca	4R	384908932	384908549
293	11.015	4R	tPt-411344	tgcagggagaccgacaccaatttctatgtgggcagcctggttattgccgtcctggcattcatggcattgctccaagttgcagttgttcaagttaccatagaagctgcaagtacctggttctggaccaaaatcaaaagcttccatcgctccaggtctggagactcttgctggagcttgccaaaagcaataacaatagctccaggtccgaagaataatgatagcaggtacatcccttttcttattcttcctcctctgcaaatcattggcttaaaatgacctcttttgctccccaattacatagggtcgcagcggagaagtctcgctcccttgtactattgctagccactcttgctgcaaccatcacttatcaAgcggggctggatcctcccggtggcgtct…
294	11.015	4R	rPt-507170	tgcagtaatagtggaatttgtcactggaagtattatctaagtgatattttcaggcagtggttacttgagtatcagtattcttctgtattcatgtttcgttctttctgttcagaattaatgatttatccagtgctgcacattgcatgctttccgcaaacttaaaaaaagcttcatctgattttgctaaatgctctttgttatactgaactagcttcaggacagatggcaggtttgctataaatttggtcttttttgcgcattgcaggtctagtactaattttttggaaaatttgtgctttttgcagcaccAtcctgttgagtcatgagatctgaaccaatgAattctgataacatctaccatgtttacggatcactgcatgttccgttggaGcaatgtga…	4R	72490296	72489784
295	11.015	4R	rPt-506416	tgcagagatccctgctggctttgaataaataaagatcatgatgactttaaaaaaaaaacaaatgacttggcaaaaacaaacgcatgggcgaatcaagccgatagtatacgtttttaaaacggttgccggctctggcgtggctgcacgcgcgccttcgcgtggtgccgatctcacaaggcagaaaaggggcagacaggcgtatcccggcatctgcgcccgaatcaccatccccggaaaccaattttgcagcttacctccagactccagtcccctgtttaaagagcggcgtgggggaggagggaggactgaggaggaGaagcaaggccgccagctgca	4R	50212643	50212355
296	11.015	4R	tPt-390695	tgcagatagatcattgacagcaacaagggcaacaccttcactctgcaaagctgctctagcgagcgccctcccaatctttccataacctgagaaGagaacacttggaatcatcataggtctcacttaatcAcActaAGtacatgaccgaagttctggaagtttaccatttattgcaactttaattttttgctcagctgcatcattgaaatcagaatagaacggaggtgagagggggagggtgtaaggattaaagtcatatacataatgatagagctatgaacttcagtttgatatttaccttcccattctttcttgttagatgacctgcgatttccctgg	4R	53506797	53506458
297	11.015	4R	tPt-398503	TGCAGATAGATCATTGACAGCAACAAGGGCAACACCTTCACTCTGCAAAGCTGCTCTAGCGAGCGCCCTCCCAATCTTTCCATAACCTGAGAAGAGAACACTTGGAATCATCATAGGTCTCACTTAATCACACTAAGTACATGACCGAAGTTCTGGAAGTTTACCATTTATTGCAACTTTAATTTTTTGCTCAGCTGCATCATTGAAAATCAGAATAGAACGGAGGTGAGAGGGGGAGGGTGTAAGGATTAGAGTCATATACATAATGATAGAGCTATGAACTTCAGTTTGATATTTACCTTCACATTC	4R	53506797	53506489
298	12.102	4R	tPt-509441	tgcagtgatggggttgaacaatgcatgatgcaatatccgtgggttttgtggttttgcctgtgcgccctgttgttttggtttgctagctgtgtggttcagtgtttctgcaccttttttccccatgtctgtacaatgatttgatgaaagcatctgagcaggtctctttcaacgatttcttacaggtttaacatgcacaattcaagctgaggtggtgtggtatctggtcattttaagtatctgaaagtgacaattcatcaatgaagacatccgtgtgctgctgca	4R	653152739	653152458
299	12.102	4R	rPt-400896	tgcagtgatggggttgaacaatgcatgatgcaatatccgtgggttttgtggttttgcctgtgcgccctgttgttttggtttgctagctgtgtggttcaGTgtttctgcaccttttttccccatgtctgtacaatgatttgatgaaagcatctgaGcaggtctctttcaacgatttcttacaggtttaacatgcacaattcaagctgaggtgGtgtggtatctggtcattttaagtatctgaaagtgacaattcatcaatgaagacatccgtgtgctgctgca	4R	653152739	653152458
301	12.102	4R	tPt-389414	tgcaggcgaatttgggggcggcagatactagcttgttctattatttgtgttaagtctagttggtggattgaactttttgagtcaaaaactcaaaatcagagcctctgtggcaattgaatttgggcgtttttagaagaattgagagaatagaagagaaaaccgaccagtttatgttaacatttcctagagaaatcaacaggcaaaagttttacatttagtgtaatttggtgtatagggtctgtgttatgttgattatggtaaggttaaatgctgttaatccagtagtttgtgatgaatttgctcatatgctccagtgcgttgttctggaggaaccagctgaggtttgaaacgttgagctagactgggtagacttgatgtgaattgactcaaagtgtcact…	4R	633245397	633244911
302	12.102	4R	tPt-509308	tgcagtatgttagtgcttagcatatactacctccaatcataataagtgtcgcagtttccgatcatataccaccccagttcaaaactggacacttattttggatcggagggagtaatatctttggaagaactaaccttggtctaacgttctcagggcaatgacaggaaccgttccatttgaagaggctcttgctgcccgaatttcgttaatcaagccttctctgtcccaggttcaggactgtttggagaagaggccacccaggtaaccttattcaagtctgaacttcaagttgattcaagaagttaatcactagttagcttccgtatttgcttcctagatggatcttttgagattccacagctttcttaTtcttaatttggaattataagagatatgcgc…	4R	634288153	634287391
303	12.102	4R	rPt-508446	tgcagctgcgggtcacgttacttaggatattgctacatgcatagaaactatcaatccacagcatgttgccccgatgcgaagcaattaggaagtgacactttgagtcaattcacatcaagtctacccagtctagctcaacgtttcaaacctcagctggttcctccagaacaacgcactggagcatatgagcaaattcatcacaaactactggattaacagcatttaaccttaccataatcaacataacacagaccctatacaccaaattacactaaatgtaaaacttttgcctgttgatttctctaggaaatgttaacataaactggtcggTtttctcttctattctctcaattcttctaaaaacgcccaaattcaattgccacagaGgctctgaTtttg…	4R	633244911	633245397
304	12.102	4R	tPt-505470	tgcagaccggtggcaatcaagaagctgtatgcccagtacccacaaagcctgaaggaatttcaaactgaacttgagactgtcggcagtatcaaacaccggaatttagtgagccttcaaggatactccctatcacctgttgggaatcttctcttctatgagtacatggaaaatggtagcctctgggatgttttacatggtaagtgcgcactgcaaacttgttccaaatgctgagaatggcaatagctagcacttatgttgttctgattttgacagtctttgtttcttcatctgtcacaaagaagtcaaacacacaacctggccactctcaaaacagttgatgttttgacacatttgtagtcctgctaatttattgattgctaaccagttggagaactatca…	4R	640888090	640888559
305	12.102	4R	tPt-506862	tgcagttggtttcagcatccatatctgtacggtgccgtttaatctttcactggatggatgtgtacttattaagaatgttttgtgctagaagcctagaactgacaagtttcacgtgtcttccctgtttcaactcttacttcatgaagaattggatgtcttaacctttcaatctgaaaagtatcttacatcacatttgaatgttttgtgtgatttggtacgggtagtaattcactgttttggttggagcctttcttgtgtgtacatctgaatctttgaacaaggttactgcccactgcccagtagcaccaccgtcaaataggtgtacaactttcatcagttgtatcaAagcttgaacggacagtgcattcaccgttggtaataattaactagattaagtaG…	4R	649336162	649336386
306	13.189	4R	rPt-401286	tgcaggtgtgccgcgtgcgtgagctgtggCatggaGagcttcatcagtgtctttgagtgcgctggatgggagagtgatgttactcgctcANccatggagttctccAAaatcgtctgttgcttcctactctccggggtcatctttaactgatttaatttgtcccaagttgtggtaattcnggagagagacaacgtanncgtgttggtctctgancgagcanatcanagcacaannncgggaggtatccgacnncnacgacgaccacgannccgttcnacttaanccctgttcggaaaccnnctccaccgcttccactccaggantctcgngagcgagaanngggtagctccctgatttctaactatnggtccgcccgctccgggagctgagttgcgcagc…	5R	23947740	23948020
307	13.189	4R	rPt-507139	tgcagtagaaaatttcccaacgattcttgtttttctccttttttctagtaacgtttttcttttttttttctttttttaAaaAattttctcctttttcttagtccatggactggacgcactccacgcaaaaagcgggaaaacgggaaacatttggcccacacggcctaGTgggtatcttttaaaaaagaagctcaagtaggtaggtgtaacttaagcccgtctatttttagccacttcttccattttcgccttagcatcacctatcattttcgccgtagcatcccatgccaacatcggtgctgcacgcgccaaaatgacaacctcagcgaagacaccgggttctttttcccatttgatgctgcgtgataggaataggatagaagaaagttagagaaggtc…	4R	696495841	696495475
308	13.189	4R	tPt-410932	tgcagtaaaccccattgcgaggaattgaagtcttcagctaacagattaacagtaggcactagcaggaagtattggactggaaatttacctatttatgctaattatggtgattgttgagacgagcagagagcagtctaaaaaatgtgtaaagaatgtggcaacgagaccaaagttcaaaagagttaagagccggcggatcctgaaaaacgaaaataagtaagcaaccaatggggaattactatgtactcactctgtcccacaatataagatgtttttgcaagctaaaacaggttgcaaaaacgtcttatattatggggtggagggagtactgaggaaagatagctaaaccataAtAGCAggaggaagggacTTGTGacatgcgcacctcagctattgtca…
309	13.189	4R	rPt-389618
310	13.189	4R	tPt-401399	tgcagcagcctgaaagggttgcctgacgggatggatggcctcacttctcttcggatactgcgaatcactgattgtccagtgatagaggaattcccgaatggtctccttcagcagttaccagcccttaAccagctaaccgtagaggactgccccgaGtTggaaagacgatgcAGaGaaggTggggagTAtttccaccacttggtccctatcccacataaacacatttcagcggaatcagaaccggaatcagaagtttcagaaccggaagcagaatccagcggaaagaagcttctaaaaaagctcctcccctcctgtgttccctcagaatctgacaataactgaggtgcgcatgtcacaagtcccttcctcctgctattatggtttagctatctttcctca…	4R	699941246	699940638
311	13.189	4R	tPt-401945	tgCAggtgtgccgcgtgcgtgagctgtggcatggagagcttcatcagtgtctttgagtgcgctggatgggagagtgatgttactcgctcagccatggagttctccaaaattgtctgttgcttcctactctccggggtcatctttaactgatttaatttgccccaagttgtggtaattcgggagagagacaacgtagccgtgttggtctctgagcgagcagatcaaagcacaaacacgggaggtatccgacaacaacgacgaccacgacaccgttccacttaagccctgttcggaaacccactccaccgcttccactccaggaatctcgggagcgagaaaagggtagctccctgatttctaactatagctccgcccgctccgggagctgagttgcgcagc…	5R	23947740	23948020
314	15.365	4R	rPt-3556	tgcagaacaacatcttgttgttctacccaaaggttgacaccgagcatcggggcatactgcctaggtagcgccatgcgtcctttgtcaacatccacaacatcaagggcctctcacgcccatgtacagatggcgctcgctcgtgatcacaggaaaccagacgacgcatgtggcctttgtttgtcaacgccaacaaagttggctctgtgttaaggccccgcgtcctccgggaagagggcatgcttcataaggcaggtactaattgcatcttcatctatatttttcgtttggtcttgattctttcacttggtgctgcacaaggtcaggtcagcttgatctttctagataagaaagattcagaaaactattatgcaacggtcgccggaGctttgctgctctttg…	7R	745225902	745226230
315	15.365	4R	rPt-509404	tgcaggtcGttgacTgattgacctgtgtcctgGTgCTTgCCccgattaaattgttgaTcgcaggaCtccgtgAatgctggggataatgggctcaaGgaagcggctgaTgTgTgtaccTagTcactctAacAtgGTgGTttttgatggTTgttGAGAAtgCtcCTCagttTgactggAaTNgNTTattgaNNTgGgaNGaTcttgGtCTgNagaaAaaNNCNNNNNTgacTgaNgANNaaaaNgAaCcgatgaNgTgcaacgNtgNcttgGgNcNTcNgatgNcTgccNagaNcAcNANaCNgNTGNAtgTNNTNcTgatNaCAtggNTgatTgNNNgaNNatANNGaNNatcTtgcgTcTgacNTATtctgGaNTgANGNcNgNgTgcNtgaNGActaC…	6R	48768379	48768183
316	15.365	4R	rPt-2841	tgcagcgtgagaattccagcaatgaagagaaggagacagccgagtcttggctgaggcgcgcagcagaagcccatccaaaacgtcccaccatgaaaatctattagacacgagtgctgacatgcctctgccgccgacaaggtaaggttcatctgagtaaaccatgaattctcttttccggaatatgctggttaccatatggtttgatttatctctctttctttttccaatttcaggccttcaatgtaatcccggagtcatgtactggtaattccatcagttgccgcggatactgttccaacatttgaaacaactgatcaccgcaccactttaggcaccagcatctcttttggttcgtgtaccactgca	4R	716988028	716987663
317	15.365	4R	rPt-509402	acgactcnctatagggcgaattgggccctctagatgcatnntcgagcggccgccagtnngatggntatctgcaganttcgccctngntggatccagtgcaggtcgctgacTgacgagactgtgtcctggtgcttggtctgattaaattgttgatcgcaggacaatgttgatgctggggagaatggccacaaggatgcagcgaaggtgtgtaccttgttacgctaaaatggtggtttttgatggttggtgagattgctggtcagttaatctggtttggttattgatttcaggaggatcttggtttggagaagaacggctccttgactgatgacaagaaggtaacgatggtgtgcaacgttgtcaagtgtttattgatcactgacgagatcactagactgc…	4R	718137467	718137951
318	15.365	4R	tPt-390411
319	15.365	4R	rPt-505329	tgcagaacagtgtttgtgagaacgtattagttaaatggttcaaggcgtgtagtagtaccaaccacagattagttgtttttagattgttggggcgatgtttgtttttcctaatgatgctgagatgattcatcttaggatattattgtgtaatatgtctggaaaaatgagttgatctgtattgttgcaatcatgcacaatggtgagatgatataacttgatcggcatttcagcgagtgtgccttgttaaaattggttttcactgatgatgtcaagaaatcgttgtgcaggcatcaggagttctcttggagttgctaagacgtggaattaactatctgctgtaggttctagcttgtttgtttgttgtggccgctgacatggtctgacgctgaaatttaaccc…	4R	731652782	731653305
320	15.365	4R	tPt-509173	tgcagaacagtgtttgtgagaacgtattagttaaatggttcaaggcgtgtagtagtaccaaccacagattagttgtttttagattgttggggcgatgtttgtttttcctaatgatgctgagatgattcatcttaggatattattgtgtaatatgtctggaaaaatgagttgatctgtattgttgcaatcatgcacaatggtgagatgatataacttgatcggcatttcagcgagtgtgccttgttaaaattggttttcactgatgatgtcaagaaatcgttgtgcaggcatcaggagttctcttggagttgctaagacgtggaattaactatctgctgtaggttctagcttgtttgtttgttgtggccgctgacatggtctgacgctgaaatttaaccc…	4R	731652782	731653305
322	16.452	4R	rPt-508623	tgcaggtggnnatnnaaacctggactgtcccccatatcactgtcatgCAtagcagtacaaacagatggatctaagtctaactgctatgttgacatgtagatgtcgctgtccagttgcaagtccttgactgccaattcactagagaaatagttttggtttcacaactatccagtaaattggtattgtgtctccatcaattccatcacccttgtatcatttcagtttctgatacctcaaatacctgcaaagcgtctaaatacacagttgaaaaaactaaattattaggtaattaacatcatatattcatctacaagtgTcgttggtgcctctaaactacagatAatcatagcaagtggatattaattattTCTAGACAGAGTCAAcccaActcttttactg…	4R	777988646	777989083
323	16.452	4R	rPt-401775	tgcagggcaggaaacagagttaagttgaggtagactaaatgataataaaacacaagtttcacaattatttcagcgatgtgagctaccacgcagcaaaagatgcttagaaataaacttttttaaagactcaattcaaacttccagctaatattgacaataatatgaacaatttacctgctctaagtatctcagtctcacaccctcatcggtcgttacttataatatgaactttgtctgataatgtggacctgcatcatgtacataacagaggctccattattagcggtgatacacatggttagacataacaggggctgcattcttagagataacagaggctgcgtttcatattatgttcccagttgttagtccttcaatgaattgtttcctattcaagta…	4R	780002496	780002170
324	16.452	4R	rPt-401455	TGCAGATCGGGTTCTACCACGACAAGTGCCCCCAGGCGGAGGCCGTCATCAAGGGCGTCATGATCAGGGGCGGAGCCAGGATTTGAGTATAGGGGGGCCAAGCCAAGGTACTAATAGAAATTTAGTGCAAAAATATAGCTATCATAATATTTCACTTCATGATATGAAAATAACACTAAAATTTATATACATTAGCTGAAATATGCCTCTAGGATTGCCAATAAAATCAAATATTTAATAGCTTGAACGGTGTTTGACGGTAAAAATGCCATCATGCTTAAAAATGAATAGTTAATCTCCCTTTTACTGCGAGAAGTCAAAGCAACATGCTTAAAAATGAATTGATCTTAATTGTGTTTGACGGTAATTTTCTCTTAATAATTGCTGAACTATAAGTCT…	4R	734304245	734303573
325	16.452	4R	rPt-401448	tgcagccgccattcacccatgctgcctcctgccctcatactcatctggtaaacgcactacgcctcggccgcaatcagagttagtaacgccggcaccgtgatggccaatcttctgaagtgcccatctcacatctagccaaggttagaactacctattactgtctggtactcgccctggccctaattaaatgtcgtcattgtgtgcctggacatcttctgtatagtgaatgggttgcgtcagttacatggggctggagggagtagtactaatctatcaattttgatctgtacttgacataaatataaatcagattttagttcttttggttgtgtgatatgtgatgttaattccaaGaCTTATAGNtcagcaattattaagaGaAAAtaactcgtcaaacac…	4R	734303495	734304121
328	24.113	4R	tPt-505690	tgcagtgttcgcgaactctttgggtccttaactggtgactcaggtttggaacctgcttggagtgtgggatgttatacagaagggtttggcgatggatacttgcggggaggttgtgttagattatcttctcagcctaccggacgatcatatccatgtgttaggattgccaaaattgcgagaaacagtggccacatgctgttggtacttgtggtgggaaaggaggaaaattacacatggagatgatccacaaacggctccacagatcaaccttgttgtacgttccttgtcagagaacttagcagcaaattcaccacggccaaggattcagttgggtggttggatgagaccaaggaacgggtatgtcaaactaaatgtgGatgctagttttgatcaggactt…	4R	758029708	758029252
329	24.113	4R	rPt-508787	tgcagcataaagttttttacttttgtcatctacgagtcagcaaaagaacttgaattgcatttttaattgttccatacatacatgatcaggattagagaacatattttgcctatttctttccttgtaatgtaaaatatatatttcctttgtatttgcagatgcatgatgctctgacaacaggaaatatcaggactacagatggatagaagaagcttttatcaaagtctcccctttctgacatttgagagaatttctatgcaagataaatttaactctattcttgatcatgcatctgtacttgtctctgctcaactgaatcgtgtttgcttggtgcggtctctcccagaacaagaaggttgatgagcaaaagtagtagaactggagggaaatgctagagtt…	4R	3202130	3202894
330	24.113	4R	tPt-1411
331	24.113	4R	rPt-507596	tgcaggtgtatgcaccctggaaccgtcccatgaaatgcccaaccacaagggtcacaatgatggccctgtacactgggattaaaaagcagtgtgctggtggatgcttttgatttgtggctaccctgctttggctgtgcttcaaaagatgacctacgtcttgaaaatcgtttggatcgcgtggtgagaggtggatcacttgttatctggaacttgcgatggaatgtagaggcctgtaccaaattacagaggaaaaacatgttggtgctgtggtataatagcatgacggaGgaaacattcatgctcaGaatcataggcacagagatgttgtggtcCcaggttcaagtgaaggaaGaGgattatcgtacgagagagaaaagtggaacatgagaagtgccttgc…	4R	767698086	767697475
332	24.113	4R	rPt-505521	tgcagagggaaacagttcttttaggggacaaataggcattacccaccagcaaaataaaaataagggtaagcaacagatagcattgtacaaatcagacaagaatatggttttctcagaaattaaaaccaatcatccaaggaagaaacaaatatggtgcttataatttgataaccatgtacttgcctgagcagtgacataagttgaactgaactattttagtggtattaagtgagccataaatacaattttcgcaaaaatgtagtaacatctgtgggcatcagaatagcatgtttgaccaaaatccagagtaatggtacacattggggcaaagaaaactgaataaaataaattgctgaccaatccagtggaatgatttaaatacatgtaagaatgtgccat…	4R	758035555	758034808
333	24.113	4R	tPt-2762
334	24.113	4R	rPt-506406	tgcaggataatgtgtttgttcagctgatctgtacaattcagtaccgggttgttaaggagaatgcagatgatgcattctacgagttgcagaatccccaacagcaaattcagtcctacgtctttgatggtaaatattaatatcttgctgtgccatttatactgtttcttcaaaacctaagctggtggctggtgttctttttctggaaaatagtggttcgggtcatagttccAagaatggagctggtcagtcttcttgaacaaaagaatgatgtcgcaaaggctgtacttgaggagcttgaaaaggTaactccattaacctatttttcttgTtacatgtattacatgctgtcatggcacattcttacatgtatttaaatcattccactggattggTcagTaa…	4R	758034808	758035537
335	24.113	4R	rPt-505216	tgcaggtgtatgcaccctggaaccgtcccatgaaatgcccaaccacaagggtcacaatgatggccctgtacactgggattaaaaagcagtgtgctggtggatgcttttgatttgtggctaccctgctttggctgtgcttcaaaagatgacctatgtcttgaaaatcgtttggatcgcgtggtgagaggtggatcacttgttatctggaacttgtgatggtatgtagaggcctgtaccaaattacagaggaaaaacatgttggttctgtggtataatagcatgacggaggaaacattcatgctcaGaatcataggcacagagatgttgtggtcccaggttcaagtgaaggaagaggattatcgtacGaGagagaaAagtggaacatgaGaagtgccttgc…
336	24.113	4R	rPt-506706	tgcagaggattgatagactaaaccacgtctAaaAgaaaatgactctacatacatcatcatggtcatggttgccgtgatcaatctcctacagaagttatcaaattgagcagaagaAtcagtaatgagagacattggctggttaaataaacagcatactccaaaataacaccctttccaccaagatggcatgagtaccaggattagtcactgactaaatattcctcgtctttggaaggcagaTgtgcttgtcgcgccgtctacttcagcccaagaaaattacactcAactcatgctagcagcagtgcatatgcttgcacatattggcatatgattctccatgaataaagttggacagtataacaattaaGaagcggggacaactgtaaggggagaaGaaNg…	4R	761087246	761086688
337	24.113	4R	tPt-401817	tgcagtgttcgcgaactctttgggtccttaactggtgactcaggtttggaacctgcttggagtgcgggatgttatacagaagggtttggcgatggatacttgcggggaggttgtgttagattatcttctcagcctaccggacgatcatatccatgtgttaggattgccaaaattgcgagaaacagtggccacatgctgttggtacttgtggtgggaaaggaggaaaattacAcatggagatgatccacaaacggctccacagatcaaccttgttgtacgttccttgtcagagaacttagcagcaaattcaccacggccaaggattcagttgggtggttggatgagaccaaggaacgggtatgtcaaactaaatgtggatgctagttttgatcaggactt…	4R	758029708	758029252
338	24.113	4R	rPt-400828	tgcagtagagaacaagccaccactcaatttccaacctgagaccattgccctattttttggcaaaagaacacaaattcacaacaggaaatggcaaacatgctcttcaaaagcataatagtaggggacataatctcggatttagcacaggttatcaaatcgtcccatgtatctttgcaaaaataaaataaaatcctttttcaGaacttgcagcaggagaggcttctactgctctatattgaaaaaaaggggcatgtacatggcaccaggacctttttcctgctatatctttggcatgGagttgtgttacaagaagtgtcacagcaacgaaaatgctcatgtaggaactaaagagaagtgtgTacagctaggcagttactcCcttccAAAcAaatgtaggtc…	4R	752579512	752580006
339	24.113	4R	rPt-411170	tgcagaacactaggcatgtcaaaaaagatatatcatgatcattcagagatagattttggataacctgatttcattagcacactgtacacactaatatatgccaaactaaagattaattgaccaccctgtgtaatgttttcagagtaacaaactataattgcatgatataccactgggatcataatagcaagtacaatgcccaagagttgtgaatcatactttgtacttttattagtaagctcgtcatatgcctcttagtcacttgaacattccagacataaagaagttatctttactcacatccatggtgtcatcttcactggctgtctctgtttggtgatggaaaaaaatagtgctttagacagtagatatctagccAacatgtggcacatatttcaa…
340	24.113	4R	rPt-390504	tgcagtattttattgtcggctagggcactgtgatgaatctgaaaacaacatatgcacctcacattttgactgtacatttaagcagcgtcaacttgatgtagagctgttgtccggagaaatggcgatctagttcagtaggccccatcactggaccatggtcatccgtctctgctttgccggactcagaatgcccaaggaaactaggattacctttatatgctgaaacatttgtaaccgggggttgctgtagcctccacagctgtagctgtggtcagatttagaaactctgccagaatgttacagccgctttcggcttacacttgcggcatttgcctttacttatttgactggagagaaaaaccaggatatctttcctctgagtctagatagttctatttt…	4R	749387136	749386887
342	25.201	4R	tPt-7039
343	25.201	4R	rPt-507564	tgcagttttttaattaaatcaaactgttagttcattgtgctagtagcaagcgcttgccaaaactctccaaccacaagagaaaagtgaattcggaataatctttcaaagtaatcctcctacaatattatttcatacttttaatttatctaactctaacccacataatcaaacaaaatcgttcttacaacatgcacgtctgtgagaatttgaaaagacttggcattctgctatattcaatggaagaaaacttcatgttattagctgacaagaacgagtgaacttgactaactgacaatacatgctctgcttccctaaggggcatagcaagttaaaacagaatattgaaattttaactacctaagaaagtgcaaaccaatctacttgccaggccagatcaca…	4R	796332893	796333094
344	25.201	4R	rPt-505925	tgcagcaccagtttgagatctcacaagtggcaggtgctggctcaGatgacaatcggttcttggggagcaccatggaatgaagatcaaccggatgaGaagacttgcaattatgaatgcagacacactttgtttactactactcacagctctgttttatagagatggttgtttctctccttttgttgctgccactatattctgtacatgtttgtgaacaaagaacgaggattgcgaatgtcattgtccaagttcccaaatttaagctgatgtaatacgactgctctgctgtgccattaactttgcaagtttcatcaGTttcactccgcaaattacagttttgtcacaaacaaGgtctctgcattaatttcaatgggctgcaccacacaagatgcatatacg…	4R	791840606	791841141
345	25.201	4R	rPt-401010	nctatagggcgAaTtgggccctctagatgcatgctcgagcggccgccagtgtgatggatatctgcagaattcgcccttgatggagccagtgcaggatagtagaacctgaccaatggttggtcacatgaagtaaaaggaccaaaagatgtttctatgaagaagccataccatctcttattgcacatcccgctcctgggtcgtagtcatgctcttttctcacagcttcattgtcatctgttcagcctagaaaatccaacactcatcaaataattacaaaattggaagaaaaggacacatgtgaattacttttgggtactgtactgcaaaatgtagtttatgcctagaagagattggcacgttacaacaattgccatgtagaaaggcatgcccagcttgctt…	4R	798494744	798495079
348	33.956	4R	tPt-513924	TGCAGCCAAGCCATGAACGGGTAGAACCCTTCATCACGAGGAGCTATGCCTCATATGGAGTTCCCACCGCGCGCCAATCAGGCCAAACTATCATTGATGAGCAGCAGTAGCGCAAGCAGATCACCAACCAGATGCCAGGCCAGATTGGAAGAGGAGGGCCAGGGGAGGGTATGGCTCAGGCGAAGGTGAGGTGGCCCGCCCTCACCAGCCGGCCAGCCATGGAGGCCGCCGCCAGCGACAGCGAGGAGGATGGAGAAAGGAGGTTGCTGGCGGCTGGGGTGCCTTCGGAATCGCGAGAGCGACCAGGGAGGCCGCCGGTTCCTGNNAGGGNTTTCTAGAACATGAATAGTTTTGGAAATACAAAAGNGCTATTTTCTTTTGGNTAANAAAAGCTCAAAN…	3D	399372745	399373038
349	45.002	4R	rPt-8283	tgcagaaagaagacacagctcataaaaGagtggttgccagcgtccaaaattttccttgtcttaatgaatgaaagcagcgtccaacattttcAtaggccgaccctagagagtgagcactattgtctatatataacaacctgcacacaatgaggagtgcataatacaataattaaggacctacattcAaaagccatctccacctccCtgctcaaCcatgaAgacatgGcAGCtttTCATggtccatcttctcactcataAcctcctttttctcacatccagctcctctcaacccatcaacaaccaaaatagcaactacAgcgccgatctctctgtgctcctaacattcaaatccctcataaccagtgaccctacacggacactgtcctcttggtcatggga…	4R	834526608	834526943
350	45.002	4R	rPt-7987	tgcagaaagaagacacagctcataaaagagtggttgccagcgtccaaaattttccttgtcttaatgaatgaaagcagcgtccaacattttcataggccgaccctagagagtgagcactattgtctatatataacaacctgcacacaatgaggagtgcataatacaataattaaggacctacattccaaagccatctccacctccttgctcaaccatgaagacatggcagcttttcatggtccatcttctcactcataccctcctttttctcacatccagctcctctcaacccatcaacaaccaaaatagcaactacagcgccgatctctctgtgctcctaacattcaaatccctcataaccagtgaccctacacggacactgtcctcttggtcatggga…	4R	834526608	834526943
353	57.194	4R	rPt-399305	ccctctagatgcatgctcgagcggccgccagtgtgatggatatctgcagaattcgcccttganggatccagtgcagacctcctcggcagatttttgcttctctcccgcattggtctttttttcttgTaatacaccagttccacagtaggacaatcactgtagttttttctcctaggcaatagaaaaacctggctaatcacatcacaggtgtcatggcactcacacaggcttagccgaacatgcgtttaattcaaaagtatttttggtacnaaacaaataaacttctcttg	4R	837549222	837549440
354	57.194	4R	tPt-513858
355	57.194	4R	tPt-399323	atgctcgagcggccgccagtgtgatggatatctgcagaattcgcccttganggatccagtgcagacctcctcggcagatttttgcttctctcccgcattggtctttttttcttgtaatacaccagttccacagtaggacaatcactgtagttttttctcctaggcaatagaaaaacctggctaatcacatcacaggtgtcatggcactcacacaggcttagccgaacatgcgtttaattcaaaagtatttttggTactaaacaaataaacttctcttgtgttctgaactaacaacaaaatgaTttgatgacccccaccagctccaggcctacaacataagtctgctaatacagaggaagaAtcaagtagcgtaaaatgNtttactaaagTtgagacaat…	4R	837549222	837549700
357	70.474	4R	tPt-506948	tgcagagtgtcagcagatctgggctgctgttgctcactgacttgaactgaggtaagttaacttgacttgcttttcctgaatttcatggtcaaaacagagaagaacttaagggacacaagagggggggggggggGA	Un	75902977	75903095
360	71.561	4R	tPt-401544	tgcagcagctgcacgggcacaggtattatgagtatgccattcttttcttttgaaaatgaaattagcttttctgccacctttggttccttaggttgtcagattctatagacagtatcacattctattttaactgtttaaaaccatttgtataaaagtggttggtggtggaacatgcatattaaccacctactctgggaaattgccgccaatcagaaggagcttaatttttctttaactctcttctcccatggctgcccaagtgcccattgtccatcgggctactagattgctcgccgagtaaccagaagacagattgcaaactgcactggatgagtcaacactttcaggctcaaccattgtttcttgctaattcaaaaaaaagtttaatgaccagaaaac…	4R	873877535	873877950
361	71.561	4R	tPt-508693	tgcagttcgttccagttttctggtcattaaacttttttttgaattagcaagaaacaatggttgagcctgaaagtgttgactcatccagtgcagtttgcaatctgtcttctggttactcggcgagcaatctagtagcccgatggacaatgggcacttgggcagccatgggagaagagagttaaagaaaaattaagctccttctgattggcggcaatttcccagagtaggtggttaatatgcatgttccaccaccaaccacttttatacaaatggttttaaacagttaaaatagaatgtgatactgtctatagaatctgacaacctaaggaaccaaaggtggcagaaaagctaatttcattttcaaaagaaaagaatggcatactcataatacctgtgccc…	4R	873877947	873877535
362	71.561	4R	tPt-3067
364	19.396	5A	wPt-4551
368	46.37	5A	wPt-5096	tgtgctggaattcgcccttganggatcctgtgcagctaagcctgacgcacgatggcaagaccgttgggtttagggttggtcactcaccaagatggagctcacgtacgtctctcaaacaaataaatcaacccatcatggaggctgaccctccgtttagttagctgacctgtcacaggcccCacggataagaggctgggagatataatgagcctacAtaaaatacacacacgactacGaccttaagcatatctgcttatctaatctaatgaaaaagaaacagaatcagggcattgacagctgtgGAgttgggtgcagcgaacctgca	5A	666042289	666041994
371	51.827	5A	wPt-5231
372	66.353	5A	tPt-4184	tgcaggttcattcagtgtacttgctgctaagtttgaatcccaatacagcttgttatagttttgtcttatcttaaagaaggtcaggattctacattcctctgccttgatgaatattggaaggatgtcggtaaacaacatcaagtagaccagcagcaaggtaatactcattcttgtcatTataacttcatgggtcCtgatgccttttgccatttggcttccattgcaaaagagtatcatgtgaggcacttctccttttttgccccaaaactgtttcccctttgctgcatgtttttgttttctgggatgacagaaaaCTAGTcctcattgattttcacaacggaagagattgttcttgaaatgtaatcgttcttctcttgctgagtaaataaaaactagtcc…	5A	681456829	681456132
376	0	5B	wPt-9569	tgcaggaacaagagtagttacctgcatgcgtccctcataatttttaattagcgcctgttctgcattgcataaacgatactagcgcactacagaaggtgcacatgtgcactgcacgaacaatgcaaatattactaaaaacacacattatcacaagttcatcgcagagggaaggggaagaaacttcatcacaggtacgggtgaactgcatatgaacgacccgtgaggaaaacccacgttatcccatgtctgaaaaaagcaaagaaaaactacactgcatcaacctgtccaagcattgatcatatacaagggtgttttcctgcaagggaattgactacatacaccatggagtggatccatagggctgccgcgctggcggtctgcaagcatgcgcctgctgca…	5B	206439075	206438651
378	6.559	5B	wPt-3844
379	6.559	5B	wPt-3461	tgcagtgcacgccgagtgtaaagtgtgctgctccttcttggatcctactggcgacagcgacaaggttccttagggcatgagctatggaggcaccggtatggtgtggtttcaggatccacgtatgcatatagaattgaggcagtactctcacattcaatctcttcctcttcctcttttctacttttccttgcggtcctgtctatctcttgcttttttctctcagcttttcacccaagcacccggctcctctgcaagatcccgtcttggtctgca	5B	64687810	64687537
380	6.559	5B	wPt-3569	tgcagacctagcacagtttttgtatttggattttgtaactaattgtgtgatgcccttacgttaaaatgctaatttgctctccaagtaggccaacgatgggtgctaaccatgatacatacggatcaacaattctaaggaagtgcatatgtcagatgcatagcatatgcgtgaccctgcgactagaggaaatccaggaatatatgaactcaaatcatccgtgatttaattggaaaaatactcttcagcatctaagcgatcactcaaaagtatttttgtacaatataaccagcttgatgattggagcaatcccagcagctaattagtcctactaattagtactccagtgttgaatcactcagcgaagtatccacactgcccttcaaacttggctattagcat…	5B	148498156	148497627
382	15.344	5B	tPt-0228	tgcagagacacaggcatgcacgtcacctgccgccaatctcttggagacttggaCtagtttgtattgacgtccatctaagtatatgatttgttctgtcaaacttttgctaattgtgcacccgcaaaacaaaacaaaacttttgctaattgtgcgtgttctgtcaaactagtatcacgtgagacaatgtaccaattatacatggactccaaaacgaatcgttcgccgtctcattgaggtcaccatcacaaggcctagagaacgacctccaccgccatcgcgtgggagatcactgcctctagtgtcgttgctgtaatggaccgggcatggcaacaaaggcacaccaggcttcccgggcctggtcggacccaaatcaggtccgcaaagcctccgtcgccacgc…	5B	47328240	47328496
391	8.045	5R	rPt-389545	tgcagcgtggccgcTctcaccaaggaccaggtcctgcAcaccgacgtcacctccttcgttggtaagcgacaccacgcctaatttgcctccgcctAatccgcgCAAtgcAgcgaaaactccctcttttttctggGGttttgaggttttctttgggtttggttagggcCtaggcgaGCATgCaatacttgagaaaaaaagattggtggcagtttctgcttggcctcgttAggatAtactccaCgaaggtggaatacctctgctatgacagcaataatttttttcaatcaactgtaaCagggaagaaaGttctaaagcgagggaagaaaggtgtttgtgcaagaagattggtgctggaccaagaagacactagaagagtgaaaagagCTGtgttaGtTGAag…	5R	471502573	471503156
392	8.045	5R	tPt-3980	ATGGATATCTGCAGAATTCCAGCACACTGGCGGCCGTTACTAGTGGATCCGAGCTCGGTACCAAGCTTGGCGTAATCATGGTCATAGCTGTTTCCTGAAAGCGACACCACGCCTAATTTGCCTCCGCCTAATCCGCGCAATGCAGCGAAAACTCCTCTTTTTTCTGGGGTTTTGAGGTTTTCTT	2D	441537820	441537911
393	8.045	5R	tPt-507480	tgcagaagaaacatgcaccaccattacaaagtaactttgcgcagcaaaatcataaagtagctgttgatatggagaaagcagatgttgctcaagaagtaggttacctgccatagtttgtcacttccatctttttctacagcacatttgtattaatactcgtgcgttgatatctattcagagacaagtagttgagcaattattgatggattgcaatgcaaaccaagctatcatctgtgacaatctgaggaaggtttatcctggaaaggacggaaacccagacgagctggccgttcggggattatctttggccctaccaaaaggccaatgcttcggaatgcttggcccaaatggagctgggaaaacatcattcattagtatggtacagtactgca	5R	448912939	448913328
394	11.311	5R	tPt-509532	tgcagatcatgcatgtgtcttgtggcccacaGagctacatcagtctggGccatcataagcatgcatggagttctggtctggtctctctcttcatatccatggcaaacattttgaaagttgtacttcatgtctgtcttgctacacacagtaGttaaatcacacatcttgccaaaaaaaaaAGgaataactaacattgcaGgttgcaatattatgtttccctaatgcccactgatctcacNatgcaNcccaactgaNcaacaataATtgCAatattatcggccagcgttttgtgggcaaactgtCaattatgatgcctcacaagtcaNtatatcatggcctgctgctggtcgttgtgtaatctaNaacttgcatgcatgcatgcattgctagtgctccaaa…	5R	23716462	23716845
395	11.311	5R	rPt-411232	cctngtgcagctacatatgtcgtataagctttgcattctgaacaattatttggagcactagcaatgcatgcatgcatgcaagttctagattacacaacgaccagcagcaggccatgatatactgacttgtgaggcatcataattgacagtttgcccacaaaacgctggccgataatattgcatttattgttgctcagttgggctgcatcgtgagatcagtgggcattagggaaacataatattTGCAaCTttgcaatgttagttactccCTttttttttttggcaagatgtgtgatttaactactgtgtgtaGcaagacagacatgaaGtacaactttcaaaatgtttgccatggatatgaaAagagagaccaAaccaaaactccatgcatgcttatga…
397	13.486	5R	tPt-402162	tgcaggatcaagctggcgatgtggacacccagatgaggggtaaagatcttaggttcctgccttttgggttcgggcggaggatttgtccagggatgaatttcgggttcgccaccatggaggttatgttagcaaatctcatgtaccattttgattgggatgttccgaatatcatgggtaccggcgcaggggttgacatggccgagtcgttcgggttgacgcttcgccggaaggagaagcttcaacttgttcctcagattccgtaatcctatgtataagttcatttggacatgagcacgagaataaaggcaaggaataaaatgactaataatgtagtgctgtttatcaattattattattactatagttcagatggatgagaagttaatttattacactctg…	5R	11339000	11339651
398	13.486	5R	rPt-509042	atacgactcactatagggcgannnnngccnnnnnnnngcnnnnncgnncnnnngccnnngtgnngnntatcngnngcantcgncctngagnnnnnngTgcAgTTggttcattCACTGATtTCAtgTgtcgtgataTgTgctgtAGAttcagtaaaatgcgctttactgaatttctTgctgatgtatgtgcgtggcagcagctacgttgttttagttggtgctggcaagcgagaattgatccataggtttcgtgtcttggtggtgctttggggtagttctgtgacgattcagtgaaatgttggaattcatgcggttgagtaggctcattcatgatcaatgtgtgctatattctgctagcttgcaagctcactttgaaaacgttcatgagtgctttattat…	5R	10909795	10910327
399	13.486	5R	tPt-509039	tgcagttggttcattcactgatttcatgtgtcgtgatatgtgctgtagattcagtaaaatgcgctttactgaatttcttgctgatgtatgtgcgtggcagcagctacgttgttttagttggtgctggcaagcgagaattgatccataggtttcgtgtcttggtggtgctttggggtagttctgtgacgattcagtgaaatgttggaattcatgcggttgagtaggctcattcatgatcaatgtgtgctatattctgctagcttgcaagctcactttgaaaacgttcatgagtgctttattatggatttgctggtccagaatctcatgcatctaggtcttgcattctcttgttatttatgtggctgtgttcttaattggtgagcgcagcagcagatatgt…	5R	10909795	10910327
400	13.486	5R	rPt-402416	tgcaggaGtctggcaagctggttgtagaggaatactgtctgccagaagttaaagcaaatacaccactgtattttgatgttttggatttacagcaagatgcccgttgtgttatcattagattacttggggatgtcaccgcctttgttgatgatattgctgagattgatggcttaagcttgtggaatcttcctctggctggattgtcgttgtgaaataaagtaaagctatactactacgctgatacctatgagatgagaaagatcggcagcctctcaggagtatgatatatacgaagtgcaagtatacgacgacatgacattttaattcttgttatatctattaagctgtcatttgtttgaagactctggcctatttttggtgacttccaccaagtttcag…	5R	11168082	11168413
401	13.486	5R	tPt-509003	tgcagtgttttctcttctcgcttcaggtttcagtttgtttttgttcagtctgtcccatttcttagtttcatttcagcactgtcttctcagtttttcccttcattatgaatattagttcattctatttagtccttgtgaaacgcttgattaggagacgggtcttcggattttgggaggaattaatctttttcgcctattttgtgtagatttcagcgtgaattgtgactaggggctgctgcttgggtttctgtttcagtgtattaatcttctgatggatctctggtgtagttgcttgttaagtgtcagtttcagtgtagttatctgcttgtgaaatgcttgattaggagatgggtcttcggagtttggaaggaatcttgttcgcctgtttcgtgtagagtc…	7R	726339906	726339592
403	16.752	5R	tPt-9567
404	16.752	5R	tPt-410905	tgcagctgcacacacaatataactcaaatgcacatttttggtgatagctctaggtatgcataaattttgccagtcaatttgctgtcggacggcaccagcatgcatgggtagtgggcgtgatgtgagcgcgtgcaagtctcaaggccagacaagctgtatggcacgttttgttggagggcaaccttctgttgttgaaaagggcagagcaacctcaaggtcaagagcagcgtgatcatgatcgcaccggcctcatgctggatgcgctccgggcttcggcgcgtcgcttatcatcgtcatagtgcccgcgggcattttgttcggtcaaagtgctatcaacaaaaccttttcttgtttgaaagggcagagcagcctcaaggcccactatctcacgatgatggt…
405	16.752	5R	rPt-506971	tgcagaattacatagggtgaccaaataattggctcagatccaaaattttggccgtgaaccaaacgcacgccagcctgccagtcaaagaccaatattttggaagggcagctgttggctgtcatccaaacaggcattatgagtgcactgtttctggccattaagcccacgttcatgtttgcgccattgtggttctgtcatgttgtgctctggccatggagcaggggtccagctgtcggagtgccttgtatagttgaaagttactccctccgtaaactattataagagcgtttagatcactacaatagtgatctaAacgctcttatattagtttacagagggagtatctcaNtacggcctgttaatatgtacaaacaatatgtgggtcaattgtaGaggcta…	Un	19513047	19512818
406	16.752	5R	scm138
407	16.752	5R	tPt-508257	tgcaGaattacatagggtgaccaaataattggctcagatccaaaattttggccgtgaaccaaacgcacgccagcctgccagtcaaagaccaatattttggaagggcagctgttggctgtcatccaaacaggcactatgagtgcactgttgctgaccattaagcccacgttcatgtttgcgccatcgtggtgctgtcatgTtgtgctctggccatggagcaggggtccagctgtcggagtgCcttgTatagttGaaagttatctcagtagggcctGTtaatatgtacaaacaatatgtggttcaAttgtagaggctactctttggtagtttgtattttatacgtgaattgtagtcaagtcccaacaccaaatagataggtcatgtttgattcangtttga…	Un	19513270	19512818
408	16.752	5R	rPt-508527	tgcaggttcaggctagtgcaaagtaatgctacatcatgaagttattgtaatgtatagtgcgaaataaataaaagttaagcgcaagcatggttgcaaattatctgcaaagagcgtagcatgtgcaggccacttaccaggtcgggcacccgtactcccctagtaattaGcaatggTgaaaaatcaaaacaattggagggcacaatcaatagaagtaaataaaaaacaatccttgggcagctctccaggatccatcacctggtccacctcagagcatggcctgttccaagccccgtttgtcggcctagaactacaatcattcttcttggtctccacagtagaacgcagaacgatcgcaactgctgca	5R	55651464	55651827
409	16.752	5R	rPt-507194	tgcaggtatgatgctgacgggtgactcgtgggaagctgaaagcagccctggtttctcctcgtcacctgaagtccgagtctcaatttgttggaggaccattatctctatcttaccaccggttgcttatatttggcagatccagaaacagttgaaaaacatgacaactctagatgacggctgcatacgcacactattcattttcagccgtttactcatggcccagggtcatccatgtccaacacagatacactgaccgtcagaattcagcactccttacgtttctaaatgtcacacgactttttaggcattagcaccgtcaggaagtttcagtgagcacttggtaagctctgca	Un	238435562	238435211
410	16.752	5R	scm268
411	16.752	5R	rPt-401561	tgcagcgtgagctccctgactgacaccaaactcatttcggttgcagacctgtcatgttctgaaaatggtaattattattgcagcttgaggcgccgagcctgttttctgctcttccccgacatcctttgcttcgtcacgcctcctagacatggctgctggttcagttggtgcacggttgtaggttcagccaactctcttctccgccaccgacgactgtttttgtttggcctcggctaggaataatcaaaggtactcttcttccccttgatctggatacttgttcatggagccacggctacggggtaaagcttttatgctacaacagaaataagggtcatggtggctttgcttccatggcgacctatgtgttgtgtaaatgatgttttgctggttgctata…	Un	319510830	319511551
412	16.752	5R	rPt-390157	tgcaggattgcgattggacatgaaaatggattagtgctgacagatattggccctggccctgaagggtccaggcctagccatggagcccgacagcacggtacatgattcggagtctgagatttaccagcaggccgtgcccgagaaattggaggaccaaactgacaagtgggctatttaaatgtgactaccgaaaaacatgttttctaccccgagctaaatatcatgctttccctatgatggaaacaaataacgcagtcaactgaactcattctcatctcagaaaaggaaaagaaaacactgagaaggtgtttgtttcgccaatttctgtctgtcatctgtttacactgtaaatagaaaacgttatctgcttttggtgacttgccttcgtaatcatgtccc…	5R	573754468	573754177
413	16.752	5R	rPt-506308	tgcagcacttgttcacttggctcttgtacctgcaagagttttcttgttggggggatgaggagcagtacccagagcaacattcccagtgtgtaactgtgtagctgtgatcgtgcgataaatggtttagatacaagtttgtttatatctgtatcccccctctagatatggcacagaaagtgtcaatacttgcagaagattgggcttaaaccatataagtgaaatgctactgctgggtttagttttttaaaccatatactgaagggtctccaacatatctcctgaGgtcacttatctaactacaaggcatgtccgcttgtgtttactacgaaatcatgcacaagcagccctcattatcctttctgaagtcatttatcatgtcagtatttggtttactacagc…
414	16.752	5R	rPt-390306
415	16.752	5R	rPt-509560	tgcaggttcaggctagtgcaaagtaatgctacatcatgaagttattgtaatgtatagtgcgaaataaataaaaattaagcgcaagcatggttgcaaattatctgcaaagagcgtagcatgtgcaggccacttaccaggtcgggcacccgtactcccctagtaattagcaatggtgaaaaatcaaaacaattggagggcacaatcaatagaagtaaataaaaaacaatccttgggcagctctccatgatccatcacctggtccacctcaGaGcatggcctgttccaagccccgtttgtcggcctagaactacaatcattcttcttggtctccacagtagaacgcagaacgatcgcaactgctgca	5R	55651464	55651827
422	22.188	5R	rPt-401500	tgcaggtaagcagaaaactgttgggttgactaaaaaaattggtaagttcaaatgggttaGaaaaatcagtactttatgtccataaatggccataaattgagcgtctccttaaagtgcacatgccctttcagtttcttgaagcaaccatgagagttgtggctgaatctgttcaAactacttcaAagtaatcgtgaatacacgtggtgccttgctgacaagaattcttctcattgcagctctaaaaacctttgtttcaacctatttctgcttcttttggttatcttgtcccttgtgtgccttgccaaccatctgca	5R	581850867	581850554
423	22.188	5R	rPt-506246	tgcaggtaagcagaaaactgttgggttgactaaaaaatttggtaagttcaaatgggttagaaaaatcagtactttatgtccataaatggccataaattgagcgtctccttaaagtgcacatgccctttcagtttcttgaagcaaccatgagagttgtggctgaatctgttcaaactacttcaaagtaatcgtgaatacacgtggtgccttgctgacaagaattCTtCTCattgcagctctaaaaacctttgtttcaacctatttctgcttcttttggttatcttgtcccttgtgtgccttgccaaccatctgca	5R	581850867	581850554
424	22.188	5R	tPt-509573	tgcagagaaaaaatcgcgtgacagcctggtggcaatgctttcttagcacttagaggcatggtaatcttgctctaatccatggtcaaagctaacaaacaaatcaacgatcagaacagttaaacttgcttaatgaactggttactggtgctactatgagcgaacgtgcgtgttcgctggacgggaatgatccacgtccgcacttggctaaacttgtaGtcgtcactgtgcaacgttgctccacaGcatgcatgcGcgaggtacAttggctccacccccatgcgggatgcggccatgcccaaacagatctccagcccacgcttgctgttcgtacatgtcagcttggcctgtgtggttcttttgcatgtgcgtgggccatgcatggtgtaatacaggccaaaa…	5R	583372002	583371532
425	23.275	5R	tPt-508893	TGCAGAGAGAAAAACAAAAATAAGCATCAATAATTGGCATGTTCTGGTATTAGTCTCAGCTTGATCTTTTCAATATTGCTATGTTCTCATAATCACTGTGTTCAATGAAGTGTACATGTTCAATGGAGTATTATATTAATCTCAGCTTGATCTTTTCATTATCTCTGAATTTCTAAATAAAGTC	5R	594627793	594627976
427	24.362	5R	scm120
428	24.362	5R	rPt-505700	tgcagtggatctactagccaaagcacttgcaaaggcagtagtaagtctttctgtagttctatatttgttctgatcatactggctgtcctgttaatggggtaattaacagaatgtgcttcttagggctacactgacataaagaagagatctttgctttcatctatggagaactatactacactacaccttcaaactggcagaccgttgtacacaccatcgtgagtaactgctgcacatgctggttttgtgtcttgcatcttgttggatattggattgattcaaaaatgtatcttttgtgcaggtttgttattagtacattgaaaaggttcatgccagaagatagactttcaagtctacatggtataaccctgaccactgatgggacaagcgctgtatttg…	5R	612801785	612802342
429	24.362	5R	scm101
432	26.538	5R	rPt-508460	tgcagccaacatggccagaaaagtaggtgctgttctacgttgactactctgccactcctacgtccgacctccactggactactccgTcGttgatcTctttaatacgttgggcaGcatactaagctagctagaatttctgtcatatctggccagaggcgcatgtacaacactacaacaacagctggaaacatgtgcatgccgaggcttaGatcGttgtaactccttgagtgtagctgggtttggttcaAcggGcaaaccagggaaagtgaAaaaaactgcatttgccaaacacctacAtaGTTtggctgaaactgaAaaaaaacggtggtttctaaaaactgaagtattcattgcccatgtattggaatactgaggttttcatttactatggntttgaaa…	5R	635231257	635230732
433	28.713	5R	rPt-507099	tgcagtgcttgcatccttctatggttttacgtgtatattttagtctgttaaactgaattttatggctaaaggtgtgcttttaactttatacgcatgtgtgattcgtatcttggacaggtaccttcgtttatgtaagtgtacctgtacatgtagttatggtgttgaactctgatgatatcataaaaaagatcagttatataatgttgttatctttcatattttggttattctcccttttaatttccttgattcaatcatagaaacagaaggatgcgttctgtctctgaactggcaatcaagattggtgatgcgattccatactgtgcaatggccttttcattatgtaaatcacgtatgctaaacccgagaaaggccaagggtgataatggtgaatgcatc…	5R	649729300	649730015
434	28.713	5R	tPt-401481	tgcagtttacaaccctaaataatagactgctgcatctgtacttatcagttcttgttacaaacaaacaggttgggtggtctctttagtttacaaaaatattggacccttatttgagtggatgcagcaaacgaaaatgttagtaccttagtagaagatcaatcttgtccttcaccatgcctttcatgatgagcttcaagccgtgttgttcctGggggcatgcatatattggccacacaggtatttctcccatggctcaggttggccgtttgagacctctgcattatccaccacaatccagactcctgagtcagcatcatcttttatctcttcaccaatgacctttctctttctagcgtcgggggttcggtttttgttatgtcactaaggtgagaatacacc…	7R	878984736	878985196
435	28.713	5R	tPt-513922	TGCAGCAAGATATACTTGGGGAAGATGCAGCTCTTTACTTGAAATTGCCAGCGCGCTGGCCTCCACTTGCCTTTGAGGCAATCAAAACCTCACTTGTAAAAGAGCTTGGTGTTGACATTTCGTGCTCCAGGTCTTCAAGCTGAATTAAAACAATTCAATGATATCAATTCATGCTCCAGGTCTTCCAGCTGAAACCGAGTCGGTAACAATAACATGAACAAAATCAATACCATTTACCTTCATCTCAAGTTCAGTTAATATGTCAGTAAGCAACTCCATCACATCTTTTAAAGCAGATTTCTCTGAACCTCCTAGCAGAAGANGCATTCACCATTATCACCCTTGGNCTTTCTCAGGTTTAGCATACGTGATTTACATAATGAAAAAGCCATTGCGCAA…	5B	526666150	526665610
436	28.713	5R	tPt-402087	tgcagaacacaacaatattagatgacattatagaaataattgagtccacatcaacggaacgcaaccaattcatgtatagagcgacatataaaaatattcaaaaaaatgtgagaagagtttcatgagcatagaggatctatcaactcacctccttggttccgattgaattcatagcatcagaatccatgccccgacttgtttgcttcattttgagggagatcaatggagaaaacgattacttcattttgaagatttttgaacggaaaaaagaagagataaattaacacggagctcaccaagctgctcaagtgcctaatttgaccatcgccgctactctgaccatgacaactcaatgcttattttatccatatgtatgatccagtcaggcagtttagtttt…	5R	655643453	655642873
437	28.713	5R	tPt-400368	tgcagtctctagacacaccttattattttcacttttagacatcacacaaaattattgcttaaatcagcgatggaggttcccaccattgattactttactgcctacaaattaaaagaagttatttgtttctccactgtcccaggtaggtccgtaggagtcggacgcgcagagcttcttaggataaaactaaactgcctgattggatcatacatatggataaaataagcattgagttgtcatggtcagagtagcggcgatggtcaaattaggcacttgagcagcttgGtgagctccgtgttaatttatctcttcttttttccgttcaaaatcttcaaaatgaagtaatcgttttCTCCAtTgATctccctcaAAATGAAGCAaacaagtcggggcatggat…	5R	655642873	655643441
439	31.978	5R	wmc327.2
440	31.978	5R	rPt-506697	tgcagctCCNAAgtcgcgggcgacgacttgtgtctatgaactagatgctcctgaggtatgctgcatcaatgaatgcaaagctcaagtcatttgcagaaaaccaagtgaaactcaactatgcagctcatgctgttaacgctaaatgcatcttcaaatgcatgatcacttacattctacattgtcagagcattattatcccgcacaactacAgaaatatgtgtcactgaatctacgcatcaAacatccaaattaaagctatgtgcaagaataccagaatatttcttactatagagaggagagcaaacatgcataatgatttactacatatgacatatgaagctgcatcagtacccaaatgagttggataatttaccccttttagttacaacaagcatgagc…	4R	33099755	33099397
441	31.978	5R	rPt-509602	tgcagtgatgcacacagatcataagtgacgctgaagtatttattgcataaaagtgagcaaggaaatgcgagacgatagtgagtctactgcttctagctcacatgcatgtcttccagcaatagttttgattatttcttcagattttaaaaagtaataatgcattccaggaaaacaaatacacatgaattatttccccttttggcctattccggttacgacctgaggtataaaaacccaatgaactgatattttaggttccatatttagcacaggctatttctacttatctttcagtcgtaaatagaattatgcatctctcttacgaacaaaatgagcttcaaatttccctataaatttattctgagtaagtgactaggaatttattacgagactgaggtg…	5R	686821582	686822217
442	31.978	5R	tPt-508874	tgcagtgatgcacacagatcataagtgacactgaagtatttattgcataaaagtgagcaaggaaatgcgagacgatagtgagtctactgcttctagctcacatgcatgtcttccagcaatagttttgattatttcttcagattttaaaaagtaataatgcattccaggaaaacaaatacacatgaattatttccccttttggcctattccggttacgacctgaggtataaaaacccaatgaactgatattttaggttccatatttagcacaggctatttctacttatctttcagtcgtaaatagaattatgcatctctcttacgaacaaaatgagcttcaaatttccctataaatttattctgagtaagtgactaggaatttattacgagactgaggtg…	5R	686821582	686822217
443	31.978	5R	rPt-509162	atacgactcacTatagggcgAaTtgggccctctagatgcatgctcgagcggccgccagtgtgatggatatctgcagaattcgcccttgatggagccagtgcaggtgactgtttggctaatcatgcctgggataaaacgcgcggattataacatccaaaacactacgtatgctcttattattttggttcagtatgtcttaaggatgtatctcgttgtacctttaagcaatcaaatcatcaaagctgctggagtagttgcaaagtcagcctggggaggagcagcatacaatcttctgctctacatgcttgcaagccatgtatggtcatctcaaccatcacctcagtctcgtaataaattcctagtcacttactcagaataaatttatagggaaatttgaag…	5R	686822217	686821582
444	31.978	5R	rPt-508873	tgcagtgatgcacacagatcataagtgacactgaagtatttattgcataaaagtgagcaaggaaatgcgagacgatagtgagtctactgcttctagctcacatgcatgtcttccagcaatagttttgattatttcttcagattttaaaaagtaataatgcattccaggaaaacaaatacacatgaattatttccccttttggcctattccggttacgacctgaggtataaaaacccaatgaactgatattttaggttccatatttagcacaggctatttctacttatctttcagtcgtaaatagaattatgcatctctcttacgaacaaaatgagcttcaaatttccctataaatttattctgagtaagtgactaggaatttattacgagactgaggtg…	5R	686821582	686822217
445	31.978	5R	rPt-509600	tgcagtgatgcacacagatcataagtgacgctgaagtatttattgcataaaagtgagcaaggaaatgcgagacgatagtgagtctactgcttctagctcacatgcatgtcttccagcaatagttttgattatttcttcagattttaaaaagtaataatgcattccaggaaaacaaatacacatgaattatttccccttttggcctattccggttacgacctgaggtataaaaacccaatgaactgatattttaggttccatatttagcacaggctatttctacttatctttcagtcgtaaatagaattatgcatctctcttacgaacaaaatgagcttcaaatttccctataaatttattctgagtaagtgactaggaatttattacgagactgaggtg…	5R	686821582	686822217
446	31.978	5R	rPt-506745	tgcaggtgactgtttggctaatcatgcctgggataaaacgcgcggattataacatccaaaacactacgtatgctcttattattttggttcagtatgtcttaaggatgtatctcgttgtacctttaagcaatcaaatcatcaaagctgctggagtagttgcaaagtcagcctggggaggagcagcatacaatcttctgctctacatgcttgcaagccatgtatggtcatctcaaccatcacctcagtctcgtaataaattcctagtcacttactcagaataaatttatagggaaatttgaagctcattttgttcgtaagagagatgcataattctatttacgactgaaagataagtaGaaatagcctgtgctaaatatggaacctaaaatatcagTttca…	5R	686822217	686821584
447	31.978	5R	rPt-402625	tgcagaagccatcctagccataaccttagtcacctgcacaagaaacaagcaaatggcccttgatcagcaattaaaaagaagttggcatgcaaatctctttcagctaaaccacctacagtaaagagacggttgaccagtgccactaccgacagcagaatatgcacacatgcgaaacaatgatggtaagatagttatgaacaagagatagtatctgctaaaaaaacagatatagatgtaagatcttttcaccccgtttatttgcttagaatcagagagcaagcccaggttcccttttcatgaaacaacaaactccccttgttcattatgtaatgtcaacccaaggggtcaatgaggagatgatacacagaaatcttcatactgca
450	34.153	5R	tPt-389427	tgcagtctatcatctcaaggaaaaaagaagcaacatttaaggatacatgcaaatatgctagagcagaaagaatataaggaatctgttgatacacttgaggaaacaaaggttataagaatcaaaatgttgtctagcttcaagattgtaaggctatttacaacctaagtcacatcaatgtgatctgtccagatgtaaagagtctgtcttgaacaacattgtatagagcacgcagtttataatttttatggaatttaaaattaagtatatttgaattagcgagccaggatcaaattccaaattacctactctatcaactatacagttcaagactgaaccagtatttgcttttgtgacacttccctaaacataaacagtaaagtaagtcgttcctcttcactt…	5R	673456004	673455665
451	34.153	5R	rPt-402391	TGCAGGGAGTGGGCATCTAGGAAGNNNGAAGTGAAAAGAATAGATGCACTGATGTTAGTAAAAAAAACCAGTGCCATGGCAGTTCCAAGTTTCTACGAAAACAAAGTGAAGAGGAACGACTTACTTTACTGTTTATGTTTAGGGAAGTGTCACAAAAGCAAATACTGGTTCAGTCTTGAACTGTATAGTTGATAGAGTAGGTAATTTGGAATTTGATCCTGGCTCGCTAATTCAAATATACTTAATTTTAAATTCCATAAGAATTATAAACTGCGTGCTCTATACAATGTTGTTCAAGACAGACTCTTTACATCTGGACAGATCACATTGATGTGACTTAGGTTGTAAATAGCCTTACAATCTTGAAGCTAGACAACATTTTGATTCTTATAACCTTTG…	5R	673455665	673456004
455	0	6A	tPt-3786	agtgtgctggaattcncccttgatggatccngtgcagcggataaaaggaaagctaatgtgttggccatcatgaatgcgtcaaatatatacccgccagcaagtgctggtgtgccattggtattgtaacctccaggcacggtgaaagatgcaccaaatgtgactgttgcaattaGcacgggaccaataaccAgagtttgtgttgaatttgttagtttgtttgattcaatcccttcatcttcttgtttctggttaggaAagtaccgtgctctgtgttgatcatgtcggagatgataAccATgCCtagcttggcagtatgttaaagcagcatctatcaaattcccagtgttctgca	6B	716614491	716614162
456	0	6A	tPt-390501	tgcagaACactgggaatTtgATAgatgctgctttaacatactgccaagctaggcatggttatcatctccgacatgatcaacacagagcacggCtactttcctaaccagaaacaagaagatgaagggattgaatcaaacaaactaacaaattcaacacaaactctggttAttggtcccgtgctaattgcaacagtcacatttggtgcatctttcaccgtgcctggaggttacaataccaatggcacaccagcacttgctggcgggtatatattTgacgcattcatgatggccaacacattagctttccttttatccgctgca	6R	769755904	769755585
457	18.148	6A	wPt-3247	tgcaggtaccaagtttcatttcctcatgttgtcctgtcctttttttTgtgggatttcctgtcttgatccatgtaacttcagtcacagaaagtgttcatatagaagagaaacgaaaatatagagcagcaatcagccaacacagttgcttgtttggtagtatatCtcccacggaaaatacagcaatcaaatacgaagagggggcagaagctcagatttgcacatcatattgtggatagcaagacttaacagtgcagcaaacatgctggtgtgggtgtttgaattggttaactccgaacaaaaaaaaaacattgcactatcatcaatctatcgctgctggcaatctgaggtggaaaatccatataataaaacaaagcataAatcacaatccagctgaAaaca…	6A	614459526	614459950
458	18.148	6A	tPt-7761	tgcagcaggacattgcctgtggctttgaacagaggcataacaagcatgaacaccgccaccgaaactattcccaggcacaacacctCtgcgttcccaatcctaacaacagaagcAcaaaacataaaacatgtatatttagagataaaaaaaaaggcagcttcatggtagtacaatataagagcaaaggatttaccccaatgaaagaaaccaagaagctagtatcaagcctgcactgggagagagtaagagatgcccagtgtcaattaaaaatacatgggtagcaagacaaaggcgcaaaaatatatccaaaggaaagaaaagatgcatcacggcagttgtgtatgtttgtacctccgcactgaatctgccagaacatgcaaacagatggagtgatggttc…	6A	616924059	616923438
465	2.272	6B	wPt-3800	TGCAGGTTTGATACCTCTGTACTGAATGCACATGACATACTGATGATCTTCACAATGGCAAAGCGCATGGGCCATGTGGTTTCCAGTAAAATCTAACGNCACATAAGACCAANAAATGCTTATGNNCCGTCACCATGCTCCATGTGTCCTCCACAAAGTACAGTAACATGGTGCTAAGCTAAGGTTAAACCTGGTCAGAATCTCTACTTTCCAAAGCCGATTAATCTAAGGCAACCATCCNAATACAGCGATCAGGTGAGCTTTTACACAATCCTCAAACCCACGATGGCACTTGCAATCNNNANCACTACCAGGATTCTATTCTACACTAATCNTCCNTGGATGGAAAACGACGGCTAATTAATATAGTTGCGAGTCATANAGGAATGAATGGACNAT…	6B	4467561	4467142
466	2.272	6B	tPt-513738	TGCAGGTTGGATAGTTCTGTACTGAATGCACATGACATAGTGTTGAAGTTCACAATGGTAAAGCGCAAGGACAACAAGGTTTCCAGTAAAATCTAACAAGCACATAAGACCAAGAAATGCTTAGAAGCCATCAACATGCTCCATGTGTCCACCACAAAGTACAGTAACATGGTGCTAAGCTAAGGTTAAACCTGGTCAGAATCTCTACAGCCAAAAGCAGACGAATCTAAAGCAACCATCCAAATACAGCGATCAGGTGAGCTTTTACACAATCCTCAAACCCACGATGGCACTTGCAATCAAGAGCACTACCAGGATTCTACTCTACACTAATCATCCATGGATGGAAAACGACGGCTAATTAAGATAGTTGCGAGTCATAGAGGAATGAATGGACGA…	6B	4467561	4467142
467	2.272	6B	wPt-8239	atggatccagtgcaggtttgatagttctgtactgaatgcacatgacatagtgttgaagttcacaatggtaaagcgcaaggacaacaaggtttccagtaaaatctaacaagcacataagaccaagaaatgcttagaagccatcaacatgctccatgtgtccaccacaaagtacagtaacatggtgctaagctaaggttgaacctggtcagaatctctacagccaaaagcagacgaatctaaagcaaccatccaaatacagcgatcaggtgagcttttacacaatcctcaaacccacgatggcacttgcaatcaagagcactaccaggattctattctacactaatcatccatggatggaaaacgacggctaattaagatagttgcgagtcatagaggaat…	6B	4467561	4467142
472	31.338	6B	tPt-513184
473	35.696	6B	wPt-4858
475	35.696	6B	wPt-0391
476	35.696	6B	tPt-513285	TGCAGACGGCTATTGCACCTCTCTTGGGTTATGTATTTGCCTCGCCTTGAACAACTTCATATAGTTTCCTGTTCTGGTATAGTGCAAGCATTTATGAGGTGCCATGGTGACAAATTGTGCAANGNACAGGACAAGACAAAAANANTTCGTTGCCTCAAGAGTCNCANTCTTACTCGTAACTACTCGTTGGGAAACTATTGGGGA	6B	29936972	29936770
477	35.696	6B	wPt-0470	tgcagttggcatgtcccggcaccttTggagtcgcccaaccactagttctagcttgtatttgtgttgtgtgatgcattgaaggtgtttgacgaaatgcatgaattaaatgtaagctataggaagttaagtttagcggttcggctagaaaccatttttctttaatggatcaaatataagaaattaaggtacacgaagccacttaaaaggctaaattctaagggttcaactaaagatgccccgcttgcgcatccttttccttctccttttcttttataagtgtgctgatgggtcaacccactttcttaaactaaagcggtttccttcagcaagagcagcttttgtcttgctcaatgcaagacatacatctcgcgccaacgagcatgtgttccgatagaacca…	6B	36183348	36182894
478	35.696	6B	wPt-2297	tgcagctggcatgtcccggctcctttggagtcgcccaaccactagttctagcttgtatttgtgttgtgtgatgcattgaaagtgtttgacgaaatgcatgaattaaatgtaagctataggaagttaagtttagcggttcggctagaaaccatttttctttaatggatcaaatataagaaattaaggtacacggagccacttaaaaggctaaattctatggattcaactgaagatgcccggcttgcgcatctttttccttctccttttcttttataagtgtgatgatgggttggcccagtttcttgcactaaagtgatttccttcagcaagagcagcatctgtcttgctcaatgcgagacatacatctcacgccaacgagcaggtcttctgactgaacca…	6B	36181999	36181545
479	35.696	6B	wPt-2175	tgcagacggctattgcacctctcttgggttatgtatttgcctcgccttgaacaacttcatatagtttcctgttctggtatagtgcaagcatttatgaggtgccatggtgacaaattgtgcaatggacaggacaagacaaaaacatttcgttgcctcaagagtctcagtcttactcgtaactactcgttggaaactattggggacaagggtatggaattcccatccctagagcgacttgtgattgacaattgtccaaaattggagaggcttcctttccagctggacagtttgccactaaagctgaaggagctacggtttgttgggacacagcaatcaaagagtcttcctttccagctggacagttggctacggtttgatgatgctcaGtgctaggagaca…	6B	29936972	29936241
483	90.98	6B	wPt-7464	tgcagcttgttgcgattactccaccacaaccaccagaaggtcaagaccaagactcgttttctttcatctagcccccacaagaaatccaacattgcatgcacggatgagatatcctccagcgccattctctcagactccatagccagctctctccacacgcccttcaccactttgcattttatgaacagatgcgccccatcctcctctgcctgtccgcaaaataagcatgaagtctcctcaactgtgaccccccctcctttccagatttttcctcagcgctagtgattcatgtctgatgcgccaaacgaacatctgagtattccttgggcagggaagcttccatattcgtttccaggaatcatcatggcaactatccaggttgcccggaagcgtcatgct…	4B	404787858	404788302
485	90.98	6B	wPt-0986	tgcaggtccaggttgagaagatgggaagagatgggggtgcagacagcagcatgacgcttccgggcaacctggatagttgccatgatgattcctggaaacgaatatggaagcttccctgcccaaggaatactcagatgttcgtttggcgcatcagacatgaatcactagcgctgaggaaaaatctggaaaggagggggggtcacagttgaggagacttcatgcttattttgcggacaggcagaggaggatggggcgcatctgttcataaaatgcaaagtggtgaagggcgtgtggagagagctggctatggagtctgagagaatggcgctggaggatatctcatcCGTgcatgcaatgttggatttcttgTgggggCTAGATGaaAGaaAacGaGtcttg…	4B	404788302	404787858
486	90.98	6B	wPt-1325	tgcagcttgttgcgattactccaccacaaccaccagaaggtcaagaccaagactcgttttctttcatctagcccccacaagaaatccaacattgcatgcacggatgagatatcctccagcgccattctctcagactccatagccagctctctccacacgcccttcaccactttgcattttatgaacagatgcgccccatcctcctctgcctgtccgcaaaataagcatgaagtctcctcaactgtgaccccccctcctttccagatttttcctcagcgctagtgattcatgtctgatgcgccaaacgaacatctgagtattccttgggcagggaagcttccatattcgtttccaggaatcatcatggcaactatccaggttgcccggaagcgtcatgct…	4B	404787858	404788302
488	94.245	6B	tPt-505542	tgcagcttgaacacccatggtgcagtgcgtcaccttgccataagcagcaactgggatggagatgagcgtgagttggagagcaccgttgagctgtcccgtatacggtcattgacagtgttcggtaagtggaggccattttacatttgtgataagatgaggtttcttcgggtgctggacctggaaggaacagaagggttaagaaatcatcaccttgagcacattggggagcttcttcatctgagatacctctctctacgagggtgtcatgaaatcttgtaccttccagattcagtgggtaatctgagacaacttgagacactagacatcaaagggacggctatagctatgttgcccagaaccaccatcaagcttagtaagctatgttatctgcatgctggc…	3R	955839421	955838754
489	94.245	6B	wPt-0696	ccagtgcagccaggatgcatCtatcccgcAcaagactcgtttCtgataaattcagaggctggctctcaattttgttctggattttttttaccaAcatgccaaactggtactgaaatttctgccattcaagctacggctcccgtcgtctccacCgacgcctcacttgataaaacaaaagttatgatacaatatcactgcacaaggggaactttgttgcggaagtaaatgctcattaactgtgcccaaatacttcctccgtttctaaatatttgtctttttagagatttcaacatacgaactaaaatgagtgaatctatattctaaaatatgtctatatacatccgtatcttgtagtccatttgaatgtctagaaagacaaatatttaggaacggagggag…	6D	464345506	464345748
490	94.245	6B	tPt-9048	tgcagccaggatgcatctatcccgcacaagactcgtttctgataaattcagaggctggctctcaattttgttctggattttttttaccaacatgccaaactggtactgaaatttctgccattcaagctacggctcccgtcgtctccaccgacgcctcacttgataaaacaaaagttatgatacaatatcactgcacaaggggaactttgttgcggaagtaaatgctcattaactgtgcccaaatacttcctccgtttctaaatatttgtctttttagagatttcaacatacgaactaaatgagtgaatctatattCtaaaataTgtctatatacatccgtatcttgtagtccatttgaatgtctAgaaagacaaatatttaggaacggagggagtaaga…	6D	464345506	464345748
491	96.421	6B	tPt-514268	TAGGGCGATTGGGCCCTCTAGATGCATGCTCGAGCGGCCGCCNGTGTGATGGANATCTGCAGAATTCGCCCTTGATGGATCCNNNNNNNNNNNNNNNNNNNNNNNNNNNNNNNNNNNNNNNNNNNNNNNNNNNTGCAGAGGGNAAAGCTGTTGTGAGTTGTGAACTTATGACTGAAGCACCAAAGAGACATTGCAGGATCCAGAATTTGCTCACGCATCAAATTGTCTACCACACAAAAAAATNGGAATTTTTTGAATTTTTCTAGTATTTGTTTTGATTTTTTCGTCAGGGCAGGTGCAGATGAGCTCGGGTGCAGATATGGATTTTCACAGAGAGACATGCAATTGCGGTATCCAGAATTTGTTCTTTCAGAGAATTTCTCTGTAGAAAATTTTGTT…	3B	769393086	769392966
492	96.421	6B	wPt-0406
493	96.421	6B	wPt-5885	tgcagtattgaccatgttgctgggctcgtcacccctctctttctctgccttcacagcactgcgaaacgtccactcagaccggccgtgtgctggtgtgcatgtgtatgaaactataaatagctcctcaacctgaacctgccaaagcaagcctttctcttctccaagctctcaaagccccaacctgaatcactctctgttgtgccgcctcaccacgcggagctccactgaaaggtcagccatggacatcatcttcaccatcttggcatccatcgctgcggcgtgctccgacaggaagaacctgcccagggcgctcatctccggcgggatattcaaggctgccgcggcgctgtgccttgtcttcttccagggcctgggaggcgtgttcctccaccacgggaa…	6B	713122402	713122921
494	96.421	6B	wPt-9952	aaaaaggcagatgaggctgaggatgctctggatgagctccattacttcatgatccaagaccagttggatggcaccaaggaggccgcctcagagctcggtgatggcctccatggtcatgctctccatgttcgccatgctgctcgctccactgtcggtaactggcttacatgcttttcttgctcgcgtacacaaGatgatgattatgttgatgctactgtggttgccacttataacccacaagaggcaactagttctgatagtggtaatgatggtggacatgttgggaagctcaaatttgatagagtagccatatccaacaaaatcaagtctgtgatagagagcatacacagcctatgtgatcctgtctctgacttgctgaataaaatcccaaatattgat…	6B	715049850	715050628
495	96.421	6B	wPt-1761
496	96.421	6B	wPt-8551	TGATGGATNAGTGAGTATTGAATTTGTGGGTGTAGTTTTTTTGTGNGTTAAGATGGAAAGTGATAGANGGGATGTGGGGTGTGATGTGTATGAAATATAAATAGTNTAANTGAANTGGAAAGAAGGTTTTTTTNAAGTTAAAGTGAANTGAAATTTGTTGTGGGNTANAGGAGTANGAAAGGTAGNATGGAATATTTANNTTGGATNNTNNGGGGTGTGAAGGAAGAATTNNAAGGTATNNNGGGGATTTAAGGTGATGGATNNAAGGGGAATTTGAGATATNNNAANGGNGGGTGAGATGATTAGAGGGNNATNNNNNNNNNNNNNNNNNNNNNNNNNNNNNNNNNNNNNNNNNNNNNNNNNNTGCAGTATTGACCATCTTGCTGGGCTCGTCACCCC…	6A	613935101	613935439
497	96.421	6B	wPt-9256	tgcagcttctatgcaactctacgacgcccgagcaagcttccggtgccagtgtcgtgctttcacttgcgcggctgggccggcagccgcaaccaagccggctggcgtatggagcttgaggagccaagggcgggatagcccctggactccgacgatgtcgccacggtggtgatttcacctacgcggctacgtggatgattgtgctgcccggcacttggaggcggaggactgccgttgcggcgtataacgccggcgtggttttccccggttaataAcaagatacttgagggggaggaaggagaaccactagattggaatgaacggcagatttagaagctacagcacctatgcagtaataaccgtactgcagaggagccgaatacgttgcataccatggaagtc…	1B	211332112	211331742
498	96.421	6B	wPt-6116
499	96.421	6B	tPt-513425	TGCAGCATCCAGCCCAGTCTCTTCTACGTAGTTTATTACACTGCAATTTACAGACACTACGAGTAATACACACAAGAAAACGCAAGACTTGNGCAGGAATTAGCCCAAAAACATT	6D	470049651	470049552
500	96.421	6B	wPt-4662	nggatccagtgcagcgtgccggtcatccagtctcccagaaacccaacatcccatggacgcctccatgagcccaaagacggcaatggcgatgaggatgccgtagtagaggtagtaggcgcccttcccgtggtggaggaacacgcctcccaggccctggaagaagacaaggcacagcgccgcggcagccttgaatatcccgccggagatgagcgccctgggcaggttcttcctgtcggagcacgccgcagcgatggatgccaagatggtgaagatgatgtccatggctgacctttcagtggagctccgcgtggtgaggcggcacaacagagagtgattcaggttggggctttgagagcttggagaagagaaaggcttgctttggcaggttcaggttgagga…	6B	713122921	713122402
505	3.277	6R	tPt-399653	tgcagcacgatacacaattagttcagaattaactgatcagcgcagcaagcggataatactaagatctcttgtataattacctgcggcgattggtgagggggacaattccgagtatatgtcttgccatggccggccaagctcttcttccaggagagccatcgcgatatcgtcaggaaacgatggaaccttgccgtagcagtgcataacccagttagtaaacttgagctacactggactctgaacaatatatgtatactttgcatggcaacggggccaacacctatgtacagtatgtaatagcaatgctcaccttgtcacatagcttctgca	6R	689680702	689680926
507	3.277	6R	rPt-400154	tgcagttcatccgcggtccacgtgtgtctgcacacgggaccatctagatatatagatacgctgtgttattacaaaatctattccgcttgctaaaaccgcggctagtaatgtactccctccgtcccgaaattcttgtcttagatttgtctaaatagggaagtatctaacactaaaacatgactagatacattcgtattttgacaaattgaagacaagaattttgggacggagggagtatattgtatagtgccgctgatactgtattgggccgcaattgcttttgtacttgcttgaaaataataattccggcttggatagatttttggagaaattttcaggcaacttactactggtcatgcatgttgcatggtgaaaccgttgccagtgtccatttttgtg…	6R	688239553	688239292
508	21.425	6R	rPt-506865	tgcagtacagttctatattgaattttacataaaaaatgcagtacagttgtgtactgaatttaaccatgaagttatcacaaagaatgcagctcaaaactgaattttataacagaaatgaagtacatatttgtattgaatttaactaggaactttctgcacacagtgaccatcatcgtgaaccagacatatgcatactggtcattaccaggcagagaggtagctccaaacaaaaaaaattataatttgcaacaaggaaatcatccatgattaacagggagagaacattttccttgccctgatacttcgaagggttccttgtcatatcccagttgtcccagaaaatcatttatctataacactgactaagtgtcactctgacagaagtgaaaccagtcaacc…	6R	653901331	653901789
512	26.871	6R	rPt-400392	tgcagaaaaataaacaaataaacagcagtggatgacagtatggttaggcaagaacaccatgatctgtgtgttacctggcttcctcaccttccctagccaattttctgatcaattggcacgcgatggacgaacTccgaggtgtgtccaacaatgacttcaacgccgcgttcagtgccgaactgtctgtccGacaggttagtgcctttgatgaactatcttgttcctgcatcacactggttctgtttctagcatacatctctatcataGaaaccatcgttgaaCtctTcatggTcactccaccattattcatctcTttcagtatgttatccgcatcggcgatcatcccgcttttgcagcaaacttccattacagtcatgcnnanggcctcatcaagctgga…	6R	622738335	622737794
514	31.23	6R	rPt-5403	CNNGTGTGATGGATATCTGCAGAATTCCAGCACACTGGCGCCCGTTACTAGTGGATCCGAGCTCGGTACCAAGCTTGGCGTAATCATGGTCATAGCTGTTTCCTGAGAAGATCGCCGAGGTGTCATCCTTGTCTCGTACCGGCACCTAACGTGATCACCTAAGCAAGTGGTCTTTGGTGCTTCCCCCTCCGTCGTGTTGTTTAGAAGCACATGGATGACATGATGACCCTGGTGTACTACTACTAGTACTACTACTTAAGTTTTCCTCAGCACTGCCGAATAAGAAATTCGCCAAGTAATCATAGCCATTTGTGTGTACTAAACATGCATGACCCACATGATAATTAAGACCAAGTACAATAGCCGCTTATATGATAATTTCCCATATATGCAAAAGAG…	6R	486901940	486902379
515	31.23	6R	rPt-410927	tgcagaaacttgagaaactatttcttaagcaaaaacagatagccttttgctagcagttcttatttttggaaatattttccaaggtgtgtattctcaaatagtcatatatttgcgaggtgaaaaactaattgtgatgtgctacccgcccatctgaagccattgagctctgttttgaatccggtccaatcgttctaccctgcgttgtacctgcttgctgatttttaccctgctgtcaaacatctgagcgttcatttttctgtacgttcgccactcgggctagagcatatgacagctgggccactcttgtgcgcggagccaccgtttcagtggctgca
516	31.23	6R	rPt-507205	tgcagaaacttgagaaactatttcttaagcaaaaacagatagccttttgctagcagttcttatttttggaaatattttccaaggtgtgtattctcaaatagtcatatatttgcgaggtgaaaaactaattgtgatgtgctacccgcccatctgaagccattgagctctgttttgaatccggtccaatcgttctaccctgcgttgtacctgcttgctgatttttaccctgctgtcaaacatctgagcgttcatttttctgtacgttcgccactcgggctagagcatatgacagctgggccactcttgtgcgcggagccaccgtttcagtggctgca	1R	720560573	720560775
517	31.23	6R	rPt-390442	tgcagatgcgcaagagaaaggagccaacacaattagttagccggtccagccgggaggctgcaagaagatcgccgaggtgtcatccttgtctcgtaccggcacctaacgtgatcacctaagcaagtggtctttggtgcttccccctccgtcgtgttgtttagaagcacatggatgacatgatgaccctggtgtactactactagtactactacttaagttttcctcagcactgccgaataagaaattcgccaggtaatcatagccatttgtgtgtactaaacatgcatgacccacatgataattaagaccaagtacaatagccgcttatatgataatttcccatatatgcaaaagagaggcacgaaataatatgaggagtgggttctaatgtaagagcct…	6R	486901878	486902380
518	31.23	6R	rPt-390338	tgCagAaacttgagaaactatttcttaagcaaaaacagatagccttttgctagcagttcttatttttggaaatattttccaaggtgtgtattctcaaatagtcatatatttgcgaggtgaaaaactaattgtgatgtgctacccacccatctgaagccattgagctctgttttgaatccggtccaatcgttctaccctgcgttgtacctgcttgctgatttttaccctgctgtcaaacatctgagcgttcatttttctgtacgttcgccactcgggctagagcatatgacagctgggccactcttgtgcgcggagccaccgtttcagtggctgca	1R	720560573	720560775
519	31.23	6R	rPt-507629	tgcagaataaatttcagaacagtatagtacctgcaaattatttggacacccaaattgcatgtactttcatactaaaaggaaaagagaagggaacacttgtatcattagaccatgctaccataatcatcaagccaacagtgcggaattttccacttctccaatggggagactaatgtcacatttaagaatctgtgttccaatgctgacaagtgttccatgacctaaaacttatacgacagcaaaccaccattctatacagtatatgttcctttctttagtatttgacgccgcggatttcgttagTTTtagtcttgctgtgctggcactggtatcggcttgtctggaactagcacgagcaagagctggatcacaggaaagcaagtgtccnaggtagccttc…	6R	474022102	474021574
520	31.23	6R	rPt-389369	tgcagtgtgcgttttactgaaattgactaactggtcattgtttattcctgaacaaactggcaccagtctgttaggcaatgtggtttgatcactttcctttacatagttatatatcggcaggggaaagtatcatcagtattgactccaactccaagctccatttgcacatcagatttcagtcgtataaaagcaatgacgcacgtgttctcatggcatttaggaaaagaatgcactggtgcatatgacggatgtcctgttctactgttgtttgtgttttagatgaggcatttcaaatttcaatattgcggcttttttgatcagtgccatacatatacagtcataacttgccactttccatctaccatccactttacatttttagcttctattggattctgc…	6R	142053876	142053318
521	31.23	6R	rPt-9856	ATCTGCAGAATTCCNGCACACTGGCGCCCGTTACTAGTGGATCCGAGCTCGGTACCAAGCTTGGCGTAATCATGGTCATAGCTGTTTCCTGANAGGATCGCNNNGGTGTCATCCTTGTCTCGNNCCGCCACCTAACGTGANCACCTAAGCANGTGGTCTTTGNCGCTTCCCCCTCCGTCGTGTTGTTTAGAAGCACATGGATGACATGNTGACCCTGGTNNNNNACTACTAGTACTACTACTTAAGTTTTCCTCAGCACTGCCGAATAAGNAATTCGCCANNTAATCATAGCCATTCGTGTGNACNAAACATGCATGACCCACATGATAATTAAGACCAAGTACAATAGCCGCTTATATNATAATTTCCCATATATGCAAAAGAGAGACATGAAATAAT…	6R	486901944	486902333
523	34.495	6R	rPt-506326	tgcagggcaaggtattttttgctcgggcgaattaatatgtattaaaaataaataggatagatatcacctgattcgcccggataacagatgagtcggcagcggcattgtaagccggcacgtgcggatgagttaatcgtaggcgcggacagcgtcgtgttaatgtagactggaccgctgaagcggtggcgtgcgtacgtccattgacgagggagtcggccgcggtgttggagaccagcgcgtgtgggcgctgacccacgagtcggccggcgtgttgatgtaaaccggcgcgacacgtatggtcgtgaaaccgcgcatcatagctgaacgtgcatccAtggcatatcaccacccctttttcttttaacagttgtcctgcgtaaaaaacattacatgcgagag…	6R	11129372	11128759
526	36.67	6R	scm304.2
530	38.845	6R	tPt-513882
531	38.845	6R	tPt-390698	TGCAGCGACGGCGGGGGTCCGAGCCGGGCGTGCTGTGCTGCGGTAGGGTTCGTGTGATGTTGACATCTTGTGCATGCGAGATTTGTAATGGCGTGTCAACGTGTCGCGTGGGCGGGTGCTTTTCCAGAAAATTAGGGTGGTAACNACNCGTCCACGATCATCACGGGGTTGGATTGTTATTGNATTTGGACTGGATGCTGCGTTGCATGCACT	6R	524712045	524712255
532	38.845	6R	rPt-401349	ccngtgcaGaccagcatgcagccttgaatttctacccatgtcaagtctacttagctggtttgttttctttaacaatcaaggctgcaaGaGTgcttgatcatattcttttatgcattttaccttttatttgactttctgtaacacctttgcagttaacagtaatgccaatatttgctccaatcgttggtgaggaGatgctactTattgTtgggctgttaggaggatgCActcatgtaacAaccctttattcAatcTtttcTcttacttacttactgatgttttccgcacactgcggttttgatcgttgaataactgccatatattttgcaggttttcctgtatggcatcgcatggtcatactggnnnnnnactatggcctttgcnnttgcttccatactt…	6R	504702603	504703138
533	38.845	6R	rPt-401639	TGCAGCAGTCGCCGACGGCCTGGTGCGTGCTGGGGAGGGAGGAGCGGCTGAAATGGAAATTGCTTGGAAAGTTTGGGGGAAATGGAGAGCGCCTCGGGTTTTATGGCCGGGGCTGTTCTTGCGGGAGGGGAAAAGGAAGGCCCCACTGACGAGCGTTTTGCGTGGGCCCGGCTGTCAGGGGGGGTTTGGGTTTCGTTGCTTGGTCCAGTGGGACCCACCGCTAGCGGGAGGTACCGCTCAGCTAGACAGCTGGAGTTCCGTCTCCTTCTTTCCTTTACTTACTGGGGACCTGAATTATGGTGCTGTTTTGCCACTAGTGTTTGAGTGGGGCACAACCGTCAGCCAGCGAGGCTAGTTTCCTTCCGACGATGACAGTTTAATTGNNTTTTCTTGGCGAAT…	6R	559014128	559013573
535	39.932	6R	tPt-507211	tgcagagcagttggggagagagaaacagaggccttgcacctctccctctctactctactaatggccgctgtttagttcagttgttgacctgaggacagcgagagggtggtggtggtggtggtctggtggatatacagatcatttggagcttactgtcgccccgcaagaagccacactgcacttggaagttggagctccccgcttgctgttcctgggttggttccttctcctccctccctgcatcggagctctgaccgccgacgccgagtaagtttctcttctcttcttgtctctcctcctcctcctcctcttcttcctccttgtctcccgtgccctagagcttcccctgccgcctgcggcctgcttgtagttttgctgctgctcacggtggttcggtcc…	5R	727676724	727676138
536	39.932	6R	rPt-4601	TGCAGTACACATGTATGTGGGTTCAAATTGTGCATGGTTCGCAGCAGCCTTTCCCCTGATTGCCTCGGGCCAACGCGAAAACAAGAGCTATGGGTAGATGTTTTTTTCCTGTAAAAACGCTGGAGATCGGAACTTTCCACCGGATTGAAACAAGCCTATTCCTTCATACCGAACGGACAAAACGCAGCTATTCCAGAGGAATGTGTTTTCTGTGGGTTTTCCTCTGCTTTTCCTACATACCGAACAGGCCCTAAGGATGAATTAGGGTCCTCAGTAATAAAAGAAGAAAGCCGCCACCGGAATTTTTATCCGGTTCCCTTGCCTCCAACCCCTGTTTTGGCGCTGTGAGGGGGAACCTAGGGTGCTCGTACGTGTGTTCCAATAGTCATTTCAAGATGA…
538	43.198	6R	rPt-509579	tgcagtgatcagaggtttgaggaaaggatgcgaggggattttattgaaggggatgcaccaggtccttcgtttacaatgggtgggaagcttcagatgcctggcagccagttagtgtcggatgatgataatgaggaaagtgatgatgaggtgctatacaggcggacggtcatgctctagtaagtacaacttctttttgttgcttacctgttggagcattcaatcagtattgacaaattaaagaaaattgtcatttctgtttcagatttggtgtaagctcccaaaggtcttccacatgcgtttcagacagcgtcatataagctagtgagttctagtctgcaagtattttacttgttgagcggtatttattctggccatgataatttacaaaggagtgcaaaa…	6R	635582737	635582148
539	43.198	6R	rPt-8179
540	43.198	6R	rPt-506528	tgcagtgatcagaggtttgaggaaaggatgcgaggggattttattgAaggggaTgcaccAGgtccttcgtttacaatgggtgggaagcttcagatgcctggcagccagttagtgtcggatgatgataatgaggaaagtgatgatgaggtgctatacaggcggacggtcatgctctagtaagtacaacttctttttgttgcttacctgttggagcattcaatcagtattgacaaattaaagaaaattgtcatttctgtttcagatttggtgtaagctcccaaaggtctcccacatgcgtttcagacagcgtcatataagctagtgagttctagtctgcaagtattttacttgttgagcggtatttattctggccatgataatttacaaaggagtgcaaaa…	6R	635582737	635582148
541	43.198	6R	rPt-505148	tgcagtgatcagaggtttgaggaAAggatgcgaggggattttattgaaggggatgcaccaggtccttcgtttacaatgggtgggaagcttcagatgcctggcagccagttagtgtcggatgatgataatgaggaaagtgatgatgaggtgctatacaggcggacggtcatgctctagtaagtacaacttctttttgttgcttacctgttgGagcattcaatcagtattgacaaattaaagaaaattgtcatctctgtttcaGatttggtgtaagctcccaaaggtcttccacatgcgtttcagacagcgtcatataagctagtgagttctagtctgcaagtattttacttgttgagcggtatttattctggccatgataatttacaaaggagtgcaaaa…
542	43.198	6R	rPt-6792	TATCTGCAGAATTCCAGCACACTGGCGGCCNNNACNAGTGGATCCGAGCTCGGTACCAAGCTTGGCGTAATCATGGTCATAGCTGTTTCCTGAACCNTGGCCATAGCTGTTTCCTGAACCACGGTCATAGNTTTTTCCTTNATTNNNGANNNAACATAATCNNGAAACNNNGGNNNTANNNNNATACAGGCNTACGGTCATGCTCTAGCAAGTACAACTTCTTTTTGNTGCTTACCTGTNGCAGCATTCAATCAGTATTGACAAATTAAAGAAAATTGTCATTTCTGTTTCAGATTTGATGTAAGCTCCCAAAGGTCTTCCACATGCGTTTCAGACAGCGTCATATAAGCTGGTGAGTTCTAGTCTGCAAGTATTTTACTTGTTGAGCGGTATTTATTC…	6R	635582585	635582190
545	44.285	6R	tPt-513005
546	44.285	6R	rPt-390046	tgcagcggtgctggcagggcgttagtaaggagagaaggatctatcttcttagaacaaagcagaacaggttgctcagctctatgaaaaaaatggaaattgaacctgatgtacccttttacaccgtattgatagatgggcactgcaaagccgctgattttgagaaagcccggggagaatttgatgaagtgttgcagaaagggctgactcctgatcaatatgtatacacagctcttataactggatattgcagccaaggcgaaatagagaaggcacaagatctttttgaagaaatggtaggcagaggaataaaaccagttgtactgaccttttctgtaataaatcggatagccttgagggaaaggcagtatcagtgacatgtatgatttccctgca	6R	669392540	669392932
547	44.285	6R	rPt-506526	anacgactcactatagggcgaattgggccctctagatgcatgctcgagcggccgccagtgtgatggatatctgcagaattcgcccttgagggatccagtgcagtccatggatgcttcctttctgcatacctaggatcctgacagatcatcaactcctgtacccttgatgtgtatagactatggaatggcgtcgttgctccttgttaactggaatccaccacgccacgacgtatcgtctccccatgctgtgtttagttggtatctgtaatctagaacactataattgtcacaccgttcttgagctgttataaatgtcatgtcttttgcacacttaagccatttcctatatgtgatgtctgaaattgtttgcgtggtaacactggatagtgcaagaagaat…	6R	672264559	672264133
548	44.285	6R	rPt-401104	tgcagctgcccaaaataatggtatggtttcagtacagacagctgctgctaccttgtccatcaacacaaccaagacaacttcagatagtgaaagggaaacagttttatcagcaaagcctgaagttattgttcctcataattcaagctgtgacccgaaggcgtatgagaaaccattgcaagaacagcaacctaagtctgatggtgcatttactgattcaggtaaaggcagtactgctgccttgcccaaatgcaatggtggtgatgggatgttgGaagaaaatcaacaggcttctgaacctcaaacagatccatgtggtgaacaaactctcaatacaagtaagccagcggaaagtgcaGaaataaagaAAaCcaaggTAAtcATATGATgcttgCcgttggt…	6R	649167578	649168112
549	44.285	6R	tPt-514065
550	44.285	6R	rPt-509460	tgcagtccatggatgcttcctttctgcatacctaggatcctgacagatcatcaactcctgtacccttgatgtgtataGactatggaatggcgtcgttgctccttgttaactggaatccaccacgccacgacgtatcgNctccccatgctgtgtttagttggtatctgtaAtctaNaaCactataattgtcaCaccgTtcttgagctgttatANAtgtcNtgtcttttgCACActtaaAccatttcctatatgtgatgtctgaaattgtttgcgtggtaacactggatagtgcaaGaaNaattcttgtgcgccatggccctctttcttagcatgtgggtcataNattaAccaNctttctaattggtcggatgctgaataagacagtcctttttggcttat…	6R	672264559	672264133
551	44.285	6R	tPt-513167	tgcagagctatcaacatggtgtgcttagtccagacttcttctgatagaaGtaGttatacctatttactgtactgatagtgataggaccactctagagttgctcgtttcaaagttgaggcgcattgcagttggtagtgtagctggttaagccagcatttctgtttcnccntggataatcctttttgtatgtgacagctg	6B	668434479	668434683
552	44.285	6R	tPt-513300	TCTAGATGCATGCTCGAGCGGCCGCCAGTGTGATGGANNTCTGCAGAATTCNCCCTTGATGGATCCNGTGCAGCTCTTNCGTTCTATAGGCNCCNNCGCCNAGGTTGAGCTTCNGATCACNTGNATCTGCTTTANNNNTTCCGAAACCCNANAATTGGGGTCTGGAGGGGCCATCGGCACTCCTTCAAA	6B	668434943	668434822
556	48.637	6R	rPt-509242	tgcagtacgtacatacgcatgtttaatccacctgcaaaccaaaaagaagagttggttaactacccaggaaaaatagcattgtcattgatggtagagtgtagtgcaggacaggcaacacgtacgtacaagcaggtcggcaggagttaatcaggacacgtacatgcacaaaaatggacactactggcaacggtttcaccatgcaacatgcatgaccagtagtaagttgcctgaaaatttctccaaaaatctacccaagccagaattattgtttccaagcaagtacaaaagcaattgcggcccaatacagtatcagtggcactacgcattactagccacggttttagcaagcggaatggattttgtaataacacagcgtatctatatatctagatggtcccg…	6R	688252682	688253132
557	48.637	6R	rPt-506014	tgcaggacgacgtacgtagcttcactcccatccattttaatccacctgcaaaccaaagagaatagttggttagctacccaggaaaaagagcattgtcaggatcagctgattacttgtacctggttgatggttgatggttgatggtagagtgtagtgcaggacaggcaacacgtacgtacaagcaggtcgcaggagttaatcaggacacgtacatgcacaaaaatggacactagcaacggtttcaccatgcaacatgcatgaccagTagtaagttgcctgaaaatttctctaaaaatctacccAagccagaaatattattccaagcaagtacaaaagcaattgcggcccaatacagtatcaGtggcactatatatacattactagccgcggTtttagcaa…	6R	688252647	688253132
559	49.724	6R	rPt-410892	tgcagcactgcctgctgtggtctgtggatgcagctaattagtgcctgatttgcatttgtttgtttggggtgtgttagatatgtcatgcacaccaccccaccaaagtttgacaaagcttaggttatccatccctgggggatgtgccaccattctgatttattagtgagcagtgctttacagaagaaaagattaggggtgtgcatacttaattaactggttgcatttggcttttgccctgtcgttttccttttcagattggagtggagtggaggcatatgagcatggcaggatctttaccgtactttgtatatctatatgtatttgatgcatctcatgcatggaccacatgagttaggcgtgcatctctatgattttcttctctcaaaatcaactgca
562	58.443	6R	tPt-402487	tgcagacagaccataattcgtcccaaaataaggaactttgtgcaaaataagtgactcaaaaatgactcaactttatactaactttagtacaaagttgagtcacttttgagtcacttattttgggacggagggagtatttgcctaagagatacttagttctttaaaaaaaaaaggagatacgtagttctaagttgactctgaGaaccatcaatccaacattattctctatgcccccaaaaaagacaaattatcaatccaacgttgttctcttttccgtggttaaaatcgtattggccgtgtatgtttcatacacggcttcatttgtttttcctttttttttNGacntgctcatttgtttttcctgtagtgactacaatcttttgtactanataatcacac…	6R	721398445	721398913
566	62.795	6R	rPt-399945	TGCAGAAGAATAGTGATCTACACAGGGAGCAGGTACCATAGGAAGTAACCACAGGAAGATAATATAGAACAAACTATGCACACATTTGCGTCAATAATATAATATCAGTAGTTTAGTGCCATTGGCAGGTGCTTTACTAATAAATGGGAGGATGGGGGGTGAACATGACTCGCTGCAAATAATCAAAATAGCGACAGCCGACACCATATCAGGGTTGAAGCTTATAACCCTACCCCCTGCATCATAGAAAGTGAGGCAGGACCGAACAAGTTACCTATCTGATCAGTGAAAATCAGTAGACAAGTTACCTTCACAAAACAAAAGAGATACTGTAACCTGCACCATCCTCATGGATCATGGTGTAGCAACCACCACTTCAGAAAAACACGCATGTACCCT…	3R	28841355	28840963
567	62.795	6R	rPt-410888	tgcagaagaatagtgAtctacacagggagcaggtaccataggaagtaaccacaggaagataatatagaacaaactatgcacacatttgcgtcaataatataatatcagtagtttagtgccatcggcaggtgctttactaataaatgggaggatggtggtgaacatgactcactgcaaataatcaaaatagcgacagccgacaccatatcagggttgaagcttataacctcaggcaagaccgaacaagttacctatctgatcagtgaaaatcagtaaacaagttaccttcacaaaacaaaagagatactgtaacctgcaccatcctcatggatcatggtgtagcaaccaccacttcagaaaaacatggacgtacccttgaataactgagaggaagcagaa…
570	72.655	6R	tPt-402304	tgcaggcaaggaacctctcaagacgcgaacaacccaatcttcaacgcccctgaaaataataatggaaccaaagaagcactgcaacgacggtgatcatcaaactgattcagaaaatgtgaagtttctggaaaattgatccaactcaatgcaggaagtaacatttggtactggatatcttccacacattagtctagtagtatgtggtttccatcactcaattcaacacacaaaagagaaacaaaagatacacatggctcaaaacgagagccatactggcatagtggtatagcagttgtctgattaattatctacatgcagtccaatcccaatttgaatggcagcttagaggttatatgagcacagctcgccagacaaaaatggtaagtaatggcctaaatt…	5R	482273016	482273393
572	74.83	6R	tPt-514173	TGCAGACTGTCCCGAGAAAACTTCACAGCGGAGGCGGCAAGCAAAAGCAAAAGTTGTTTGGTCAAGACTTGATGGAAATCTTCCCTGACGGAAAGACCAAGGCAAACGTACTTCTAGTACTTGGTCACGTGAAGGACAAGCATTAATGATTCCTTTTTTGAGAGAAGGGCTAAATACTCCTTGAGGATTAGTACTAGATCAGATAAGTATTGTCTTTTATGGCTACATTTATCAGGATCGGAAGAAGACAAATACTACTAGAGGATCATCCTCACGGCTGTAGTTTTTTTTTGACCGAGACAGACAGGGANTTTTTGCTGGATTTTGTTGATCCAAGGNAGGCCATCNTATGCCACTACCAGAAGTTTTTTCTCCA	3B	141166524	141166736
575	77.004	6R	tPt-389311	tgcagtggaatacattcggtttatcctatgttaaatgttgatacaagtgagagtgcatctatcaaaaacacagtttatgtatcaagtggaacttcatgatggtgacctgagtccaaaatttgctgatgacaaaaatgaaaaatgtagcttccccattagcaggatttgcaataggaaatttgaaatggggagtaaacatgaaaactattgataacccttgagcttgcaggaaccaattgcaaaattaaactctctggctgctattatatttcagatttccattcattcatatccatgtattagagtgggacaaaatacaatttttccgaacctgcacgctgattctttggtagtcatccctttcacggttgaaaaccataatgcgtttgcgatccacca…	6R	770906644	770907129
576	77.004	6R	tPt-399399	tgcagattgtctcggtccaggtcaaggaaataaccggtgggttacattggccgctggatgtttatggttttgtcgctgttcgtgacgtggtggatcgcaaacgcattatggttttcaaccgtgaaagggatgactaccaaagaatcagcgagcaggttcggaaaaattgtattttgtcccactctaatacatgtatgaatgaatctgaaatataatagcagccagagagtttaattttgcaattggttcctgcaagctcaagggttataaatagttttcatgtttactccccattacaaatttcctattgcaaatcctgctaatggggaagctacatttttcatgtttgtcgtcggcaaattttggactcaagtcaccatcatgaagttccacttgata…	6R	770907129	770906644
580	81.355	6R	tPt-506799	tgcagaaacaaacacacaccacttgtcaactgacgtgatgccattagcatagatagtacaatggcatagaaacAcacaagcttctttaggcatgaacttttttgttagtggaacaatgggtcaagtaatgcaagttttaagtgctcacgtctcattgtaaactgactgatgaaacacagttttagctcacatctcacaaaagaagtgtttcAGaCaaaattaacatcttcttcaGactaGacatgcacAAttctccccTtGTtCAGaaagcaaGaacattttattatatggctacAcgcATacaatgcacaGatatttaTtttcaggggatgaacgcgcgcacacaaaaactgattgccaagggccctttatcttttctttattttttaatccttttct…	6R	785888514	785889058
581	81.355	6R	tPt-506868	TGCAGAAACAAACACACACCACTTGTCAACTGACGTGATGCCATTAGCATAGATAGTACAATGGCATAGAAACACACAAGCTTCTTTAGGCATGAACTTTTTTGTTAATGGAACAATGGGTCAAGTAATGCAAGTTTTAAGTGCTCACGTCTCATTGTAAACTGACTGATGAAACACAGTTTTAGCTCACATCTCACAAAAGAAGTGTTTCAGCCAAAATTAACATCTTCTTCAGACTAGACATGCACAATTCTCCCCTTGTTCAGAAAGCAAGAACATTTTATTATATGGCTACACGCATACAATGCACAGATATTTATTTTCAGGGGATGAACGCGCGCACACAAAAACTGATTGNCAAGGGCCCTTTATCTTTTCTTTACTTTTTAATCCTTTTCT…	6R	785888514	785889005
583	89.024	6R	tPt-513060
584	89.024	6R	tPt-509333	tgcagtcggttattatcattaggaagttgatgtgctgcactaacggaaactttgtcgctgtgttgtgccgatggaaactttcgtgggtgttttatttcccgttgcaacgcatgggtacctttaatttactaggtttgaagcataaattcatttatttgcgtctgttgcaaaacacggccctttttgctagtcctactaattcttaattacacgtttcatctttatatatctcccttttagctatgagcataacgagatgtgcaaactaatttatcactacttgcctaaaaaaacctaatttaccactactttccagtgcagatgttttatttttttctattaacagagatactttattaggaaagaagacaatgggcatttcgcggacaatgtttcagc…	6R	794990953	794990286
585	91.199	6R	tPt-399242	TGCAGAAGATGATCATGGCATCATGGCATTACACTTTGATAATGAGCAGCTTGGCCATACACAAAAAGAGGATGACTATATTGGACCATCTTGGCAAGNNNNNNNNNNNNNNNNNNNNNNNNNNNNNNNNNNNNNNNNNNNNNNNNNNCCAAGANGGTCCCAATATAGTCATCCTCTNTTGTGTATGNCAAGCTGCTCATTATCAAAGNGTAANGCCATGATGCCATGATCNTNTNTGCACNGGATCCATCAAGGGCGANTNTGCAGATATCCATCACACTGGCGGCCGCTCGAGCA	6R	811510622	811510525
586	91.199	6R	rPt-411335	tgcagcctacatgtaggggctggaggagagacggggagaagaggatgggaggggatggggatcagagaaggaggctagggccggcgacgggagcagggcgatcgccggcggtggctagggccggcgaggagaagccatgtccgtgactcgtgaggagtcaggagaggaaggggcactgcgatttgggagaggggggatgcatcgctggaggttacggggccgaataatggcctttattgccgcttcggtacccccttttttattgatgccgctccagttacctgacccatcaccgattaatcggtttgacaaccagttaatcgtctgacaaccgattaaatgctagttaatcggcttggccatttagtgaaccgagtatgtgttattcgcctcagttag…
589	92.286	6R	rPt-400314	tgcagcaatatacattggcataccaagaagaaacggaacaatacccagcaacaaatacgccatacacctaagagctatcagcatccatgtgaccttgaaactgcataaggaaatatcatggcaaaagttttatattgtctgataggacacaacaaccatgtatctttttaagaaagttgacaatcagcttctaaacgaagcatcttgctagttgcaaaacatccttcggtatcatctttgtattattatgtaggaaagctctccctactttatattagcccaacaaacctgccgtagctagccgcacaacaacacaaaatcaaaaaatcaaaaagagaatcagtattaaagggagatgtgcagtatgagtacagGgaTgaaataataGgatgcattgac…	3R	13168891	13169379
590	92.286	6R	tPt-399884	tgctcgagcggccgccagtgtgatggatatctgcanaattcncccttganggatccngtgcagatgtaGtatatgaacccgaaccaaacgagccttgcAcatacTgaACACtctgtcccgccatgcaccttccACaaGaCccAtttaaattcAtgtgcAaaaccAtctcctctaacccaacaccaatgagacaagcaaaaccactcctaagtcctaatacacaagcaaagatgcttgctcatgtaagtagntctataacatgcaatctatnnnccatgatgcaaattccacatagtctgtagtgt	6R	802320976	802320730
594	97.727	6R	rPt-390252	tgcagtcactgaattttctggagtgtatgtttactgaattttctgaattttctggagtgtatgcattggggtgctcctaggagagaggattcatggccatcctagctagcttctgggtggaaaatgtgttaggttcacagtattcatcaaacccgagttgatttacaactattatggttacatgaacagtctgaattggttattaccttgatgtgcagatgttgaggcagtctgaaccttttacttgcatgacactactattatgattgtgtagaaacattatggcaaaatactcctacatgttgccaattattgatgcttatttttgtttttctctctgtaggagcagatttgctcctgatctgtattctacaggagcagcttcttcttagtctttgt…	3R	193278742	193278246
595	98.814	6R	rPt-509724	tgcaggtcgccccccctgttgatggatggatggtcctctcagcttagcgctgccctcagaccagtagagaagagcaataccaaacaaccgagttcaactacatgctgcgctagtgtttttccttttgcccgactttacttaccagggtccattgccatgtctagtacagttaagaaaaataaactgtgaatcgcggatatagattagttagctttacccaccgttgtgtgttgattgaaactgttcatttcactgtcacattcttaggacgggaacagccacatcatttgttacagtaccatccacgccagaagtaccatgaaaacaaggtcaccatacacacaagtactgccgggtgAAAttcacagcaatgcgccatcgtgtcagaaaggtaggtga…	6R	824043309	824044023
596	98.814	6R	rPt-505559	tgcaggtcgccccccctgttgatggatggatggtcctctcagcttagcgctgccctcagaccagtagagaagagcaataccaaacaaccgagttcaactacatgctgtgctagtgtttttctttttgcccgactttacttaccagggtcaattgccatgtctagtacagttaagaaaaataaactgtgaatcgcggatatagattagttagctttacccaccgttgtgtgttgattgaaactgttcgtttcactgtcacattcttaggccgggaacagccacatcatttgttacagtaccatcaacgccagaagtaccatgaaaacaaggtcaccatacacacgaatactgccaggtgaaattcacagccatgcgccattgtgtcagaaaggtaggtga…	6R	824043309	824043988
597	98.814	6R	rPt-508512	tgcaggtcctgtggcctagtcaactacagcagcaaggagaggtcagtcataatgttctccgggcaaaagccatagacaagaatcacattcaaactttgtatagccatggtacatttctgacagggtctatctatagctgttatcttctgttaaactgtctaggcagttaggcaggagatagaagatgctccctccaggtggctcaatctactctctgctcttgacacacttaatatgacagcctatgcttcgcagttctagaaaaataacagaactcttgctgctgggtcactgcactgctacaccaaaagtccctatctgttgccgggttactgcactgctacaccaaaagtcactgcactgca	Un	72885963	72886120
598	98.814	6R	scm28
599	98.814	6R	rPt-506495	tgcagtcaatctctccatcactcctacatattcatataatggttgtgctctctaatctgaatgcaaatcatattggTtgagatgattgactgaaatttaGagttctcgggtgattgtactgtttcttgctaccaacactcccagtttctttcttttccttagttgttacattgatagagcgctcctaggcactaaatgaactcctgcacaaccaattctgtatgagtttcacaggactgaattcctttatgttcacatgcctctgtccgcctgtgtatcccaacttgtattgatgctaagcacactgaagtgagtggnnncagacacgtgtttctcagntganatcaatatnattnngcnnngcccctgcctgcgatactctctacnaagtacctataa…	6R	825333984	825333480
603	104.26	6R	rPt-402480	TGCAGCTAGCAAACTCTGCACATTGATTGGCTCAAACATGTGCAGGTAAACTAATAACTAACAAGGAAGTGCAAGGAGCCAGCGGACGATGTGTAATGACTAATGAGCGCCCAGGGACGTGTGGTGTCAACTCCAAATGTTGGCAGAGTAGATGCAGGGGGGAAGGACCCAAGGAGTAGGGGATACAGTCTCTTGCTCTTGTTGCTGAATCCTGTAATGCTTATCAGCAAAGAGAAGCTGGGCGTTGTAATGATACGTCTTATTTTGCAATTTTCTGAATTCAATGTCGGCTGTAAATTGTTCTGCA
606	105.347	6R	rPt-506473	tgcagatgggagcatcaagcaccgctgagatgcaatccacttcaagtacttccaaccggaaggagcctgcacgcaatgctaggttggtccttgctaccgccaattccgagaacagatccgctgacacagagcggctaaGacacttatctgtgttatagaccaccaatctatcaaggttaaattctcacagtccaccagttttagacttgcaagaaaagtgaggtctgagagtagagccattgactgcatgcctgactctcctttgatctttagttccttgagggaagcagggaaaagcctgatggtgtgagctgcttcaacgggccatagaaagaagttgggacagtcttctactttaagtttttggaggcatgtgaggtcctgca	6R	849166176	849165877
607	105.347	6R	tPt-513023
609	105.347	6R	rPt-5060	GTGATGGATATCTGCAGAATTCCAGCACACTGGCGCCCGTTACTAGGGGATCCGAGCTCGNCACCAAGCTTGNNGGAATCATGGTCATAGCTGTTTCCTGNCGCTATGCGAGAGCTCCTCCTCTTGGGACGGAGATGAAGCAGAAGCAGGCCGGAGCGCCCTAATTATTTCTTCGTTCCCGGGTGAAGTTCGCCGGCCTCATCAGATCGTGTTCGCCTCACACCAACACCATCTCCTCGTGGCTTCCGGATGGTGTTCCCCTCTGCCTAGGCCAAGCCCATCTTCACCTGGGACGGAGATCAAGCACGCCGCCGCGCCTTCTTCCCCGACACAGCCACACAGGTACGGTGAGCAGCAATTCTCCGCCCAAACTGGTTGCGGACGTCAGATCTCTCCTCT…	6R	850049941	850050303
610	105.347	6R	rPt-401486	tcnctatagggcgattgggccctctagatgcatgctcgagcggccgccagtgtgatggatatctgcagaattcgcccttggatccAgtgcagcatcaagggacatcatcagagccagacaccaaagcaccaaagcccaaggcagttagacgaggctcaagtgcaaccagaaagggaaaataaataatagaacagtactaaagcactgatttgttccaggctattcactgatgcgtgtgttggcttcccaaggactgcacatcctgtgtttcagtttcacaaggctaacaatttgggtggaaGagcatctcatcttctggtatgtttcacttgctgTatacatatggtgcatgcaacacaccttctttgcttcactttgttggtttaataaagcaagaat…	5R	275274717	275274518
611	105.347	6R	rPt-401470	tgcagagcgcgggcgatctccaccgttgctgaccctcagttcctccaggttgacagcttcaatgagtggattaaacccatccaccgtcaaattctcgcaatccgttaggtttagttcagtgagagacgtgaggttgaagagcaggggaattgacgtcaagcttggatcttctgtgatccaaagtgtcctaagggaggttagcattgggagttgggcccatgtgaattttgatgcagcttcaaatccaccactataccccgtcaaagacaaatctcgttcaggatgatccatgctccccgaagaccagcagacacatcaataggagttactgca	6R	865627293	865627600
617	110.805	6R	rPt-508388	tgcaggtcttgttgcagccacatcaaatgaaccaggaaaaataatatcaacttaggttgcaaaaaccatatggttcatgccaagctaaaatttgcatggcaagtagttggcagattcagaacccaaacctaaaccatggtggtgccaaatctaagagcaactagaacattgtttagcaagcgtaagtcaaaacagtgcaatttccaaattttctggcaataacagagatgataaggtagagagggaggagacaccaccaactcaccagaaccaaggacgagacagccaccacctcgtcgcgctgtaGgggaagtcggaatagtggccgagaaggagtaGtccaccaaagccgtaatagccaaacacggaggttacGacacaactagcgccatcCcatcg…	Un	407016606	407017060
619	111.892	6R	rPt-398626	tgcagtgttatcagccaaaatcaattgccaacaatccagttcagaatgggtatgatagctagcaagttaacaacacaacgtggataactttggaagtttaagagcatgtaaaaaatacgtttcaagatgtcatgtattgttgtacagtataataacatcagggtggacaaaactttaaattgtttgtatctgtcacacttttaaatacattacttctgtaacacgtttcacctttctaccgggtgtctgggtctatggcttcatatttaatcgtttatcaaccctggctggttcataacagtaggaattttaatgtattaatttctgctaaccttctaggtacaaggtgtgctgaattttctttggcttcccctgcttgatgagttttattgatcatat…	6R	857407687	857407906
623	116.242	6R	rPt-507320	tgcagcagcatgtttgagcttatacatcaattgcagttccagtatcgccagtgacctttttttaaaaaaagtaaccaggtgtatcattatttactccctccgtccggaaatacttgtcatcaaaatgaataaaaggggatgtatctagatgtgttttagttctagagacaactttttttgttcattttgatgacaagtattttcggacggaggaagtacaaaataaggagaatacaaagcatgcacgcgaaaccgggcagaagggttgagaggaaacacgtgacatgtatgctagtttgttgcttccaatcccaaattgagttcatgctgtcggagtttctgtattgTgTtcagaacagaacagtgtttgttaccgatgtccagctacagataccacat…	6R	871748118	871747640
624	116.242	6R	rPt-509154	tgcagcaaaggtcgtgttgcagtgagtttttatcacacggctcataatgcggaattctcccaaaactcaggtgaaaaaattatttttgcaacagagctcttgttacagttttatgcaacaaaggtcatattacagcttttttgcaagagatgtcttgttacaattgtttttacaatagatgccttgctgcaatttaattgttttggtaacagaggtcttgtggcaggttttttttgcaacagaagtcttgttgcggaaaggagagatcatggggccgtatcaccacatcacgtgggacgcgtggcgtgcaatcaaggcggcagactcaagcttgttaatctgca	6R	868589811	868590155
627	126.057	6R	rPt-401314	tgcagcctccacctggttgccgagttgctggtcaccgaggtacagaaaatatattgttgcttaaatcaacatattttctttgaatgcgagtgggaaaaaaacaaatcatatgtcagaatgtttttgtctaggggattgttggacttacttaaaagcaggggattttagacttactgctaatcatgggtcgcgttcccgcaggtggccggtcttctctcaagagaaggtatttgtcatgttctgctcatttaatacattgttatttcatagaatcgtgttcttgttcttaggaaaattcttggcccatgcgctctttttcatctgcatcgccgttcctatttatgtgcaggaactgaggtgttatattcagctggtacgtatatcatggattagcttcgc…	6R	884080226	884080696
628	126.057	6R	rPt-509167	tgcagcatcatctgttttatattggctgtcagtgtactgaaaccttcatctgagtttgaggttatcctcggtgtataAaaactgaaagttatgtgttgtttaatttcctttatatgtgggttcctccatatttctctttaagtatttctagtttccttgggcattattaactgtggaagttctagagtctgcgtacggaatcatggataatttgttactctgcatatggaatcatggataatttgttcagtcattctttttcaagaaaacatcggtggtgtttcccttgataacatttggagatattttgcaggaggatgtgctccatgcaAGagtaaggacaattggggttgtagaaattcagtttaagtaatatgcttagctgaggtttgcatattt…	6R	884727615	884728073
632	0	7A.1	wPt-6966	tgcagtcgtggaatataagttcatgtaggtgcttttggccaccgatctgctcacccagcgtccaacttgggtaccttagactttggtacctccagacttccagacttttaagatccttgggtgggcaaaggccctcaagtacttctgcttgaactcctggtgtgcaagctctgtcattaacccagaaaagtcgcagttcggttagccctttcttaGcagctagctttgcttcatgtgcttccttcttgctttcaacattttcaagattttggatcgtcagactgccccgaagcttgtttaggtccctcagctgttttaactcgtaccaatgttcccttcttacatcaaaagtttctattgtctgtattgatattaacctgccaatgttcggaatatgca…	7A	9666081	9665578
633	0	7A.1	rPt-514247
634	27.465	7A.1	wPt-2780	tgcagaggcaattctcatctggcagagtTgctccaggtcctccttaatatcaggattcctgacatttggaaatggtaccacattgtaagcactaattcctccctagcatatacgctgagatagagaaggaatatgagcttaaccttggcccaccttaaataagtcgcattaactgcatcatggattttggcttcctccagttggctccttgctattaaccttcagcagaaaatcccgggtttgttacgggtttgtcaaattccaacttcctgtgaagtgtggaaatgaagtggtgcttcatcaaattataaaaaaactaagagatcaaactggtatgaaaaagtactacctccatgtggactgtgaagaggacaagtaacaactaaggaattcaggttt…	7A	18126453	18126964
635	27.465	7A.1	tPt-513491	TGCAGTCTGCACGTGACTTCTCTTTTTATCCATGCTCTTCTGCTTAGATTGTCCTCTCAGCTTTTATTTCCTCTGATATTGTACAGAAGANAAAAAACACTATTCTTTAACATAAACCTGAATTCCTTAGTTGCTACTTGTCCTCTTCACAGTCCACATGGAGGTAGTACTTTTTCATACCAGTTTGATCTCTTAGTTTTTTTATAATTTGATGAAGCACCACTTCATTTCCACACTTCACAGGAAGTTGGAATTTGACAAACCCGTAACAAACCCGGGATTTTCTGCTGAAGGTTAATAGCAAGGAGCCAACTGGAGGAAGCCAAAATCCATGATGCAGTTAATGCGACTTATTTAAGGNGGGCCAAGGTTAANCTCATATTCCTTCTCTATCTCAGC…	7A	18126964	18126485
636	27.465	7A.1	wmc168.1
640	30.727	7A.1	wPt-0744	tgcagagccacgtatctcaattgcatgctttctaagcactgatgatcttgataggccatatgggccgataaaggagcttttatcagaagacatcaagacaataagcccatttatgaccaagtcatattccgtgaatacatgaagaagtataaactataaattacatcaacggtgttgaattctatatattccatcctcttataataaggttgtgattggtgacattaataatgtggaagagtggaagcataaaaatttctagatatggacgtatattttattataggtgaccatggtcatgtttagattttcagagttattgtgcaatgcatctcctttttcataatcaatccggtgtatggtttgctgaataattattgagaattttaacgtgtgccc…	7A	255596	255135
642	30.727	7A.1	wPt-0008	tgcagtggcaggtggtgtgtgtgtcggacatggtcgtcactataagagtgggaggctggcaaccccgttttgaacagaattagcactggatctacttacatcattgcggatgcacctgtagaaccgttgacgagcgtcctcgtcaggagaagcatttattaacggagatttctggttgccgtttcagaagctgtcagactagtcatagtggatagtaactttgagtagtaacatgcatatgttactactctatgttactatctctatagtggggagtaacatatgtgttgtgttatgcatcaCttcatttattaggtTgtagactcatctttttttgatatgtgtggtgttacagtaactagctatgttaccacatgcttctttttcttcattaattac…	6D	28893305	28893584
643	30.727	7A.1	wPt-7151	TGCAGTGGCAGGTGGTGTGTGTGTCGGACATGGTCGTCACTATAAGAGTGGGAGGCTGGCAACCCCGTTTTGAACAGAATTAGCACTGGATCTACTTACATCATTGCGGATGCACCTGTAGAACCGTTGACGAGCGTCCTCGTCAGGAGAAGCATTTATTAACGGAGATTTCTGGTTGCCGTTTCAGAAGCTGTCAGACTAGTCATAGTGGATAGTAACTTTGAGTAGTAACATGCATATGTTACTACTCTATGTTACTATCTCTATAGTGGGGAGTAACATATGTGTTGTGTTATGCATCACTTCATTTATTAGGTTGTAGACTCATCTTTTTTTGATATGTGTGGTGTTACAGTAACTAGCTATGTTACCACATGCTTCTTTTTCTTCATTAATTAC…	6D	28893305	28893584
645	33.993	7A.1	wPt-2523
646	33.993	7A.1	wPt-2368
647	33.993	7A.1	wPt-9496
648	33.993	7A.1	wPt-7830	tgcagcAtgtgtatgccacaagcaAAGgcatgtcaactactaAtgcattaCattaTacttctctgggtgtgtgtgacacaactagacaagcAaAggaacgggtaCtgctcaattaccaaggaagggataGaaagaatatactggtgtggtgatgcagcatcactcattcatatgatgtggattgtgatgctagctctgagcttttcaaagaaaagtagggatagatagcaGcaaggcaatgcagccttgagcaaggcagtaaatgccagtttctgaagctttcagcagcaggcaggaagggactgca	7D	1949151	1949448
651	38.343	7A.1	tPt-512944
653	57.152	7A.1	wPt-2799
659	18.807	7A.2	wPt-3002
661	18.807	7A.2	wPt-3393	tgcagatccaatagtcaggcaatcacgctccaatgtactttctcccctttctgatagcatgatggaattcttcATaaAtagttaTtgaaagatgctaattcagctcgccaaatagctcaactaataattaagcatttttatagctCtgaatgcAccttttttaAcattgatccacaaagacaccttgcagctgccgttgcatatgttatccgcgtaggagcatcaaagagacctccctgccggtgGcaggctgccaccgtgctgcaccctccacccttctggcctgcgaagcctgcaatccaactgcgccaccaaggggtagggacgtgctgatgcagctataggtttatctctccttgaactccacggccatgttgctcaagaggatgacacacatgt…	7A	625428997	625428255
664	19.894	7A.2	wPt-8399	tgcagggaactcggtggcgagtgaaacactgcgctgcaaaccacaaaacgacgagcttatgtgccagcgacggcgagccggaagcaacgacatcaggtcaggatcacatccatagtagccctaaaattttgtaatccttttgtccaattttttatagtccataaactatcaaacatcaatctttataattttgattagttatatgtgcccggttaattttgattatttgtatacaaccagtgaatttgttgttctaatctactaagatggcaacgatctgcacatagttatattatcagttatattaacttgggcacatcttgattatattatacattgttgtgtttcgtccttcgtgaactccgccacgcctataaaaaatttctgccttcgccactg…	3B	706875243	706874837
666	47.889	7A.2	wPt-4831	tgcagtaggaaagccatgcagaggcgcgcaaagtCgcagcagtcccactCgtacagaagcaaggcaaggtccttggagtgcggcgtcgcagaggccgagcgtcaggcagctcggTATcCtcctcatggaaatatgctttgtgattcacTTctgtcaggcttttctgagatatacggcccaatatacaggtacgggaatagtgcaaatcgtatgcTggctccctaaacgagttaatgacatgttacagtttgatgcgtgcggtgaagcagtgagttgactgcttgaaatcaatatactagcaggcagcaaaaagtatcaattgcgtctgcgtatttctttttttaaggcaaaaatcctctaattagtgtacaattcaccatgccaatggtaccctaaaac…	7A	691061630	691062157
667	47.889	7A.2	tPt-514255	tgcagaccgatatgggattatgttggatggcaaaccgcgtccgaacagtgcggtccggacgcttgcgaggcgtttaagcgtcccctttgaagatgcccttatcctaattagagtttttattactcgtcggttttagggtaccattggcatggtgaattgtacactaattagaggatttttgccttaaaaaaagaaatacgcagacgcaattgatactttttgctgcctgctagtatattgatttcaagcagtcaactcactgcttcaccgcacgcatcaaactgtaacatgtcattaactcgtttagggagccagcatacgatttgcactattcccgtacctgtatattgggccgtatatctcagaaaagcctgacagaagtgaatcAcaaagcatatt…	7A	691062157	691061630
669	48.976	7A.2	wPt-7281	tgcagtttaataatctcttctaattgtcaaggcaggcacctcttaataagtgggaaacaagcatatagcctccgtatacactgcaatctaggatttgtccttaaaccaactgagtacggaagcaattttctcgccaactataacattttaatacatcaaacatgtacagatctgagtcttgtccttaacactaacccatcaatcaggtgggttccatgcgacaaggcatttctcagatcaaagcatttaatctgctgctgacccaacccactggatttttgcaaggtttgtctatactaattaattcccctcttccccccaacagcctgaatccacgttaaaaaacccaaaccagctagtaatcagatacttggtatgcatcgttatatgcaatcttct…	7A	692280487	692280931
672	53.335	7A.2	tPt-513668	TGCAGCACGTCTCCCATGCACACAATGAGGCAGCTGCTCGCCACAACAACCATGCAATCCACCATATCCATCGGCCAAGACGGCTGCCACCATATCCATCG	7A	703004598	703004698
675	9.212	7B	wPt-7580
679	30.023	7B	wPt-9798
682	42.215	7B	wPt-11711
684	45.481	7B	wPt-5892	tgcaggatgggtatgaattgaggaagcattttttattatacttgctaaatcatcgtggaaatgaagctagaggaaactttcctgatattgtgaaagaatttcttaagcgcatcatctagatattaatattcttgtaatagatgttaagttgtaacatcacttagtttgttacattgcaataatggacttcagtttgtgttacaTgtttaagatgtgtcaatgtaaaacaatgtgtaactctggtaaaatatttcaagagcccgtggcaacgcacgggcattctactagttattttaggggtggactgagctgagctgctgaatatctttcgtgcagtcagtgtatgaggggagaggtctcgttgctgctcttgggctgctggttagtgggttgtgccgc…	7B	678363979	678364381
685	45.481	7B	wPt-5975	TGCAGCGCCCCCCGCCATTAAACTTTATGGAGCCATCNTTTTTGAAGATGTCCTTCCNTNCCCGCCTTCCNGAAATANGAGGAANAGCTAAGGTAGCTACAACCCCCTTGCTACTCAATTACAGACCTCNCCTTCNCACTGGCTCTTAANACAGATTGTCCTCGTTAAGGTTTAAATTCCCTTTCCAGTTCAGTGGCATGATNNTAACGGGGACTGGNAGTATGGCAATGGAACATGCTAACTGATGTGTCCCTGAACGGTCACTTGCACTGAAACCATCATGGACAAAATCCGCTTAAGANNTTCTTTCTGGATATCAGGAAAGTTTCCTCTAGCTTCATTTCCNCGATGATTTAGCGAGTATAATAAAAAATGCTTCNTCAATTCATACCCATCCTG…	7B	678364090	678363979
687	52.040	7B	wPt-2668	tgcagcactaaccctgttgatggctttcttctgttgcaaaaaagaaagttcatgttctcctgtttttattttggcttgcagtcactcgttttatctgaagtgaacaaatggcaattgcttctttcattgccggtaatacggccatcagtgcagtattccatattaacttctgaacacagcatatttgtttctgttgtgtgttgttgttaattattctttttctGaatggctatgatgatttccgccccatggTgtcGttcaacatatccTgagataGagacactttcacgtctTtaggttggttccattcaactttgcccagttagacagttaatcattaaactaggaggccttgctctgca	7B	686821979	686821618
688	52.040	7B	wPt-4010
689	52.040	7B	wPt-7191	TGCAGAGCTTGGCCTCCTATTTTAATGATTAACTGTCTAACTGGGCAAAGTTGAATGGAACCAACCTATAGACCTGAAAGTGTCTCTATCTCAGGATATGTTGAACGA	7B	686821618	686821725
690	52.040	7B	wPt-4298
691	52.040	7B	wPt-7351	tgcagcactaaccctgttgatggctttcttctgttgcaaaaaagaaagttcatgttctcctgtttttattttggcttgcagtcactcgttttatctgaagtgaacaaatggcaattgcttctttcattgccggtaatacggccatcagtgcagtattccatattaacttctgaacacagcatatttgtttctgttgtgtgttgttgttaattattctttttctgaatggctatgatgatttccgccccatggtgtcgttcaacatatcctgagatagagacactttcacgtctctaggttggttccattcaactttgcccagttagacagttaatcattaaactaggaggccttgctctgca	7B	686821979	686821618
692	52.040	7B	wPt-1715
693	52.040	7B	wPt-4869
695	57.496	7B	tPt-513197	tgcagtattttcctcaggagataccgtttgaaccgtgatgagttagttatgttgtgggtggcagaagggttcataaatattaGtatgcctgaagaggaaatggaaGatgttgctcggttttactttgatgaattgctatcggcctcatttctgcaattaGgagggaaacaaaaggtagatggatgtgaggttgattactttacgattcatgatctgctgtatgatttagcagaggaggttgccggaagagattgcttcaggatagagaaagacttcacaggagaagttcctccaggtgtccgctatctttttgctgggacttgtaatatggagatgcatactgagaagatatctggattgcgaaatttacgcactctcatcatcaatgacaagatatat…	7B	684943433	684942973
696	57.496	7B	wPt-8233	tgcaggggcgggcccaggaattgaagactgtgtattcaaaatttgaaaacatttttttggaagccaaagcctcttttggcgagtataaccgactataccaacatgttgtactagttttaaaccacacagaagatatcgcataatatactatattcgtcaaaaatcaaaattgtttgagtttcagagtattattcgttgtacataatgttcattgtatcaaatacaaaatttataaacatactgacattagaaactcaaatggaaaactgcaaattctcgtgtctaaaaatttgataattgattgtagacaagtctctaattttactataattaaatagaaagataagtggtcaaactaggttacttaggagctcaaactctgcccctgtttatactgca	7B	697165785	697165387
697	57.496	7B	wPt-5547	tgcagcctagctagcCttctcttagttgattccttttcatggttaacgactgccaaagttgctcttttatgtcgtgttgcagacttgcagtgtcttgctgttaaagcaagaggatttgagttgcacttgcaatcaataccagccccccaaggcctaggtgagatggatggttgatttccttacctctatatatgaccattctacagagtacatgatgatttttcgctttgagttctgttgtacatgaaccttgtttctctgtttgctgtttgttcattgttcgccagaaacagtgagcttgtgttcagctcattaattacttcagcatgactccactaatactgatatcctagctataactccctagtcgtccagtgtagctataacctaatcaatgga…	7B	695828337	695829047
698	57.496	7B	wPt-4814
699	57.496	7B	wPt-0194
700	57.496	7B	wPt-4045
704	69.516	7B	wPt-8989
705	69.516	7B	wPt-8007	tgcagcaaccaatcaggtaattttttttaccTgtcttcgctacttctcggagcaGagcgcacattagttatgaggttttcttctattcaaacatagtttatggtatagtaataatacagcagaactgtctccaattgttgtagaagatttttaattatatcatgtttgagtacctttagcagttccaccctgggtgaattttttgttctcaaagtgctaaagttttcttcacctactcttgggaatatatcctgatttttctcatgcttgagaaaaaaaaattatgtgctgccgggaaccatttgttggacatccaagttatttttcacatttagtatatacatacataatgtaagttagggcaggttcttttgggcagcttaaaaattaagctgcctc…	7B	718366481	718365847
706	69.516	7B	wPt-6104
707	69.516	7B	wPt-7295
708	69.516	7B	wPt-0217
709	69.516	7B	wPt-3093	tgcaggtaagattttgatgtacTatactacctctgtttttaaatgtaagatgttttggcagtttaaattgaactgcaaaaacgtcctacatttaggaacaaagggtgcagtagttatgtgatatatataagacaaggtcatgtactcctaagtctaatgttttgtgcctcacctCtgaattcaggtaaaccagccaagtacagaacaaccaatatcaaccactgctctagctgctttgcccacaggtacgaaaacaaacttaatcctttgccgaaaaacaatgctaatgcacaaacacaatcatccgtacgggtgcgcggcgtacaaaatcggcagcttaacttccagatctcccctttcattgaaattaatgcaaggtttgtcattgtattctgtcac…	7D	616565448	616564930
713	88.246	7B	tPt-513731
714	88.246	7B	wPt-9877
715	88.246	7B	wPt-0494	tgcagtgagtcagagagatgggccggaaacagtagcagccctgaatcatcttctttctgctccacctctgatgctgcttctgatgttgtttgctgcacatccaacctcaatgacgttgccagctgtgtgatcctttcacaccttgtgaccactaattgggagagccttgggaggtgggtgaggagttgtgtcaattccttcccaccacacgattccaccacatgaagatactcaacagggtattgccattccatatcaccttcacctcctaccagcccaacaagcgcatctgaaccctctagaatcaattcctttagtaacgtcagcatcaaaaggtgctttggctgca	7B	31795436	31795775
716	88.246	7B	tPt-513753	TGCAGACTATGAAGCTTGANTGGTTTCGTGGGACTCAGTCNTTGTACTTCTCCCCACATACCCATCTGTATGCGGGATTTCCCCGCCATCCTTGTCTCCACCGACTATTTGAAGGGGTAAGCTTTGCTCCTAGTTTTTTATTGTATTAATTGTTTGTGGCATACCCATATAC	7B	749535031	749534869
717	88.246	7B	wPt-6276
718	88.246	7B	wPt-9515
719	88.246	7B	tPt-8504	tgcagcagggaaatgtcccacgtctccaccaacttggccgggatgacagagctgcataacgtcaaataacctcctatcaagattgatcaactgaatcaagtatagcggtttccaGcAgttagaatatctccatgccagctaattaattttcttgcagcacagttgtttaattatttttcgttacaatgcttgttttattttatcttttgatactagcaatcctaatcctaaggtattatcatttatccccccttctacaagactacaatgcaaaattcaaagttttgctacacatgcagaatattcagcataccatagatagttgaaatgtcctgtcatttccgtagaaaataaaagaaaaacaaagattgtccaataagcacaccaggggcacaacca…	7B	750208110	750208550
720	88.246	7B	wPt-6320	tgcagtacattcgtgctggccctatatcggaagcaggtgatgacactagtCtaccagcccaggatgaagacgattgtgcatCaaCgtcgtcagaagacagtcaggcatcaagtgaagatgatgctgacatggacaatgacggtatgattataagccatgccctaccgctaccagttgcatcagcagatggtgatgacaggagcacaaacaaacaaccagcaacaacatcagatggtgacaccacaatttcataccaaccaacaacaccggatggtggtgacacaagaaaacccgctgaaatagatggcgataacactagccaactaccagcagaaatagatggtgatggtgccgctagcacaagccggctagttacagcaaatggtgatgatgcgaaca…	7B	747772207	747772418
				N2
[truncated: 51 more columns]
